# Supplementary material for: N-(1-Naphth­yl)benzene­sulfonamide
Source: Acta Crystallogr Sect E Struct Rep Online. 2011 Oct 5;67(Pt 11):o2831. doi: 10.1107/S1600536811039201 (PMC3247570; doi:10.1107/S1600536811039201)
Supplement: Supplementary file 2 [file e-67-o2831-Isup2.hkl]

# 
# h,k,l, Fc-squared, Fo-squared, sigma(Fo-squared) and status flag 
# 
data_I
_shelx_title ' 110810c in P2(1)2(1)2(1)' 
_shelx_refln_list_code          4 
_shelx_F_calc_maximum      161.01 
_exptl_crystal_F_000       592.00 
_reflns_d_resolution_high  0.8404 
 
loop_ 
 _symmetry_equiv_pos_as_xyz 
 'x, y, z' 
 '-x+1/2, -y, z+1/2' 
 '-x, y+1/2, -z+1/2' 
 'x+1/2, -y+1/2, -z' 
 
_cell_length_a     4.9232 
_cell_length_b    15.4162 
_cell_length_c    18.2102 
_cell_angle_alpha  90.000 
_cell_angle_beta   90.000 
_cell_angle_gamma  90.000 
 
_shelx_F_squared_multiplier     1.000 
 
loop_ 
 _refln_index_h 
 _refln_index_k 
 _refln_index_l 
 _refln_F_squared_calc 
 _refln_F_squared_meas 
 _refln_F_squared_sigma 
 _refln_observed_status 
   2   0   0     1652.52     1820.12     41.83 o 
   4   0   0      160.06      146.63      9.01 o 
   1   1   0     4116.01     4020.67     60.71 o 
   2   1   0       39.07       39.69      2.59 o 
   3   1   0       81.05       88.91      4.48 o 
   4   1   0       21.60       16.36      3.44 o 
   5   1   0       11.90        7.41      3.65 o 
   0   2   0    22394.56    24831.66    540.41 o 
   1   2   0      639.33      709.17     16.28 o 
   2   2   0     2039.58     2207.01     28.80 o 
   3   2   0      229.59      243.19      7.83 o 
   4   2   0      137.59      143.52      4.95 o 
   5   2   0       26.58       25.32      8.37 o 
   1   3   0      824.98      836.07      8.87 o 
   2   3   0        3.47        0.98      1.58 o 
   3   3   0       89.05       86.20      4.34 o 
   4   3   0        7.08       -0.79      3.21 o 
   5   3   0       25.29       24.26      6.04 o 
   0   4   0     5674.82     5925.16     97.02 o 
   1   4   0     1026.68     1035.37      9.85 o 
   2   4   0       45.73       39.85      2.52 o 
   3   4   0      325.66      306.29      8.18 o 
   4   4   0       51.85       50.00      4.43 o 
   5   4   0       37.46       34.52     10.56 o 
   1   5   0      231.98      220.99      2.92 o 
   2   5   0      333.82      325.20      4.83 o 
   3   5   0       79.35       91.98      3.23 o 
   4   5   0        0.00       -2.69      1.79 o 
   5   5   0        0.21       -3.52      2.88 o 
   0   6   0     7431.88     7767.59     95.25 o 
   1   6   0      982.34     1096.39     10.68 o 
   2   6   0     1086.92     1068.39     12.09 o 
   3   6   0      461.23      419.29      6.48 o 
   4   6   0        7.38        3.77      2.39 o 
   5   6   0       54.72       60.42      5.81 o 
   1   7   0     2189.49     2322.76     21.28 o 
   2   7   0      134.35      102.27      2.58 o 
   3   7   0       46.20       57.89      3.23 o 
   4   7   0        5.60        1.83      2.53 o 
   5   7   0       22.01       20.13      6.20 o 
   0   8   0     3820.68     3908.30     49.07 o 
   1   8   0      845.34      913.84      9.48 o 
   2   8   0      158.89      155.91      3.28 o 
   3   8   0      660.00      592.19      9.93 o 
   4   8   0       12.25       12.66      4.63 o 
   5   8   0       18.51       17.00      4.52 o 
   1   9   0        0.77        0.77      0.79 o 
   2   9   0       80.61       75.86      2.43 o 
   3   9   0        0.56        4.09      2.53 o 
   4   9   0      133.52      126.27      5.82 o 
   5   9   0        0.84       -3.53      3.14 o 
   0  10   0      446.54      452.98      8.07 o 
   1  10   0      350.33      340.06      4.77 o 
   2  10   0       17.77       10.93      1.78 o 
   3  10   0      621.95      595.92     12.40 o 
   4  10   0        1.08        5.25      2.95 o 
   1  11   0      224.95      224.84      3.82 o 
   2  11   0      328.13      356.54      8.43 o 
   3  11   0        1.77        2.83      2.37 o 
   4  11   0       45.27       44.00      4.66 o 
   0  12   0      290.25      255.06      5.93 o 
   1  12   0      629.93      615.78      9.41 o 
   2  12   0       55.17       51.33      4.79 o 
   3  12   0      141.11      148.14      6.03 o 
   4  12   0        0.66       -2.34      2.59 o 
   1  13   0       30.52       35.28      2.71 o 
   2  13   0       18.48       30.01      4.25 o 
   3  13   0       11.32        9.81      3.02 o 
   4  13   0        0.62       -2.15      2.95 o 
   0  14   0       23.76       26.16      8.43 o 
   1  14   0        0.41       -2.52      1.80 o 
   2  14   0        2.44       -0.92      2.31 o 
   3  14   0      102.38      101.40      5.32 o 
   1  15   0       73.03       75.60      4.85 o 
   2  15   0       73.70       84.85     17.01 o 
   3  15   0        0.46       -1.87      2.93 o 
   0  16   0      165.56      128.67      9.77 o 
   1  16   0       70.30       83.02      6.61 o 
   2  16   0        0.02       -4.81      3.20 o 
   1  17   0       38.66       46.89      5.78 o 
   2  17   0        8.94        9.96      4.30 o 
   0  18   0      201.51      205.33     12.79 o 
   1  18   0        5.54        7.79      6.19 o 
   1   0   1     2242.12     2083.97     25.97 o 
   2   0   1       66.38       63.05      2.95 o 
   3   0   1     1197.22     1293.95     24.15 o 
   4   0   1        0.01       -4.14      2.76 o 
   5   0   1       40.70       33.24      4.79 o 
  -5   1   1       22.22       16.65      7.07 o 
  -4   1   1        6.29        1.08      3.17 o 
  -3   1   1      451.37      465.20      8.69 o 
  -2   1   1       90.31       74.00      2.60 o 
  -1   1   1     6171.07     6226.57     85.80 o 
   1   1   1     6162.70     6036.25     89.60 o 
   2   1   1       96.74       80.19      3.31 o 
   3   1   1      457.98      482.24     11.17 o 
   4   1   1        6.60        1.44      2.35 o 
   5   1   1       22.95       16.08      3.82 o 
  -5   2   1       64.61       54.45      4.44 o 
  -4   2   1      113.57       95.56     11.13 o 
  -3   2   1     1066.73     1099.79     16.70 o 
  -2   2   1       59.15       70.50      2.24 o 
  -1   2   1     9024.44     8961.91    211.57 o 
   0   2   1     1964.66     2047.05     25.57 o 
   1   2   1     9120.75     8609.32    458.05 o 
   2   2   1       59.89       74.10     10.54 o 
   3   2   1     1070.75     1115.06     20.79 o 
   4   2   1      112.70      104.53      5.50 o 
   5   2   1       64.18       67.68      8.14 o 
  -5   3   1       42.43       40.54      5.65 o 
  -4   3   1      138.67      133.67      4.87 o 
  -3   3   1       31.93       28.95      2.19 o 
  -2   3   1      387.59      350.35      5.10 o 
  -1   3   1      907.82      960.37      9.12 o 
   0   3   1      224.31      220.94      2.81 o 
   1   3   1      925.07      972.55     12.96 o 
   2   3   1      394.40      362.46      8.12 o 
   3   3   1       30.40       28.80      4.34 o 
   4   3   1      137.59      128.60      8.54 o 
   5   3   1       41.61       32.97      6.77 o 
  -5   4   1      135.82      111.21      7.28 o 
  -4   4   1      275.64      271.14      7.48 o 
  -3   4   1      432.22      425.16      7.36 o 
  -2   4   1      261.45      273.58      6.03 o 
  -1   4   1     1727.55     1662.88     15.09 o 
   0   4   1      664.10      580.46      5.75 o 
   1   4   1     1737.86     1660.50     16.66 o 
   2   4   1      256.65      269.30      5.39 o 
   3   4   1      431.05      428.30     14.46 o 
   4   4   1      277.52      277.78     14.44 o 
   5   4   1      135.71      142.68     10.26 o 
  -5   5   1       14.05       17.76      3.72 o 
  -4   5   1       36.85       37.40      3.43 o 
  -3   5   1      419.80      405.92      6.53 o 
  -2   5   1      228.19      220.78      3.72 o 
  -1   5   1      417.48      463.51      5.05 o 
   0   5   1       33.38       39.22      1.03 o 
   1   5   1      432.42      472.69      5.22 o 
   2   5   1      233.39      232.75      7.30 o 
   3   5   1      420.74      403.06      9.26 o 
   4   5   1       35.58       30.49      3.87 o 
   5   5   1       13.47       18.47      3.97 o 
  -5   6   1        7.30       16.42      5.54 o 
  -4   6   1      257.66      254.43      7.17 o 
  -3   6   1       70.78       69.43      3.02 o 
  -2   6   1      387.28      402.64      5.64 o 
  -1   6   1      699.04      696.30      7.18 o 
   0   6   1       35.92       26.17      1.35 o 
   1   6   1      685.06      697.15      7.36 o 
   2   6   1      391.28      410.82      7.07 o 
   3   6   1       74.64       73.87      2.58 o 
   4   6   1      260.79      269.80      7.44 o 
   5   6   1        7.46        3.89      3.26 o 
  -5   7   1       58.77       61.97      8.97 o 
  -4   7   1       18.53       13.80      2.57 o 
  -3   7   1      297.90      285.01      6.13 o 
  -2   7   1       23.68       26.10      3.61 o 
  -1   7   1       56.25       50.76      1.49 o 
   0   7   1     1018.35     1030.07     10.15 o 
   1   7   1       62.36       58.28      2.27 o 
   2   7   1       25.69       26.82      2.82 o 
   3   7   1      299.84      302.29      5.76 o 
   4   7   1       18.20       13.24      2.94 o 
   5   7   1       60.20       77.97      6.69 o 
  -5   8   1        0.20        2.48      3.20 o 
  -4   8   1      636.18      675.46     13.83 o 
  -3   8   1      302.62      304.88      6.60 o 
  -2   8   1        2.94        4.36      1.05 o 
  -1   8   1       64.99       65.24      2.15 o 
   0   8   1     1773.90     1736.71     16.35 o 
   1   8   1       68.36       70.02      1.86 o 
   2   8   1        2.77        4.33      1.09 o 
   3   8   1      308.73      316.67      7.36 o 
   4   8   1      642.30      655.90     13.14 o 
   5   8   1        0.18       -3.52      3.34 o 
  -5   9   1       73.15       80.51      7.04 o 
  -4   9   1       63.24       68.82      5.12 o 
  -3   9   1      371.11      344.95      8.71 o 
  -2   9   1       61.85       55.02      2.54 o 
  -1   9   1       48.56       53.84      2.52 o 
   0   9   1      586.27      589.61      6.71 o 
   1   9   1       53.43       61.12      1.82 o 
   2   9   1       63.34       71.37      2.44 o 
   3   9   1      378.59      341.54      7.25 o 
   4   9   1       62.59       61.61      5.93 o 
   5   9   1       74.86       85.63     15.20 o 
  -4  10   1      246.49      251.22      9.53 o 
  -3  10   1       60.59       65.39      4.79 o 
  -2  10   1       32.73       32.00      2.95 o 
  -1  10   1      300.96      297.07      4.29 o 
   0  10   1      745.44      700.94      7.86 o 
   1  10   1      298.04      295.21      4.42 o 
   2  10   1       32.44       35.18      2.76 o 
   3  10   1       59.86       65.78      4.66 o 
   4  10   1      252.06      248.07     21.00 o 
  -4  11   1      101.85      103.10      5.55 o 
  -3  11   1      140.66      134.16      5.55 o 
  -2  11   1       23.00       21.00      3.52 o 
  -1  11   1      102.27      107.11      3.03 o 
   0  11   1      298.09      303.43      4.49 o 
   1  11   1      104.22      116.01      2.74 o 
   2  11   1       23.19       17.98      2.82 o 
   3  11   1      143.90      131.98      5.96 o 
   4  11   1      100.26      108.77      6.94 o 
  -4  12   1      219.70      232.86      8.18 o 
  -3  12   1       53.72       62.99      4.77 o 
  -2  12   1       47.44       41.59      3.75 o 
  -1  12   1      155.93      137.63      4.09 o 
   0  12   1      160.52      149.20      3.57 o 
   1  12   1      157.04      141.18      3.60 o 
   2  12   1       46.81       37.80      3.49 o 
   3  12   1       53.65       53.99      4.91 o 
   4  12   1      222.41      221.96      8.03 o 
  -4  13   1       10.73        6.66      3.47 o 
  -3  13   1       82.05       80.44      5.12 o 
  -2  13   1      257.08      239.65      7.11 o 
  -1  13   1       12.39       11.55      2.19 o 
   0  13   1        6.45        5.29      1.52 o 
   1  13   1       11.62        7.01      1.89 o 
   2  13   1      256.24      237.66      7.35 o 
   3  13   1       82.26       84.25      5.38 o 
   4  13   1       10.70        7.11      3.35 o 
  -3  14   1       39.91       39.80      5.50 o 
  -2  14   1        1.59        1.59      2.19 o 
  -1  14   1       13.03       10.38      2.19 o 
   0  14   1      175.84      180.31      7.76 o 
   1  14   1       13.71       11.22      2.55 o 
   2  14   1        1.64       -3.28      2.19 o 
   3  14   1       39.57       45.20      4.58 o 
  -3  15   1       89.87      101.00      6.41 o 
  -2  15   1       22.66       26.57      3.60 o 
  -1  15   1       29.12       39.75      4.78 o 
   0  15   1        0.00       -0.13      1.96 o 
   1  15   1       28.48       29.87      3.51 o 
   2  15   1       21.65       27.07     11.07 o 
   3  15   1       90.08      110.27      7.42 o 
  -2  16   1        5.58        1.77      3.29 o 
  -1  16   1       56.76       65.49      6.19 o 
   0  16   1       86.87       81.70      6.00 o 
   1  16   1       57.34       70.21     10.85 o 
   2  16   1        5.33        2.91      3.53 o 
  -2  17   1       88.75       96.93     11.22 o 
  -1  17   1       30.00       41.12      5.36 o 
   0  17   1        1.60       -0.37      3.21 o 
   1  17   1       29.71       23.85      6.34 o 
   2  17   1       89.11      102.71      7.08 o 
  -1  18   1       48.90       35.98      7.88 o 
   0  18   1       35.74       63.99      6.48 o 
   1  18   1       49.58       71.80      9.67 o 
   1   0   2     3054.89     2921.84     53.58 o 
   2   0   2      132.80      160.89      3.28 o 
   3   0   2       43.72       52.82      2.84 o 
   4   0   2      552.31      574.17     35.64 o 
   5   0   2        2.71       -3.66      4.38 o 
  -5   1   2       13.33       13.28      3.46 o 
  -4   1   2      143.10      134.54      6.20 o 
  -3   1   2      187.44      199.21      5.04 o 
  -2   1   2      369.56      408.95      6.04 o 
  -1   1   2     3811.08     3743.87     35.55 o 
   0   1   2     2451.55     2562.70     50.35 o 
   1   1   2     3797.62     3608.51     83.07 o 
   2   1   2      366.69      412.04      6.74 o 
   3   1   2      186.92      195.74      4.74 o 
   4   1   2      139.82      127.84      6.07 o 
   5   1   2       13.51       17.92      5.47 o 
  -5   2   2        3.31        0.58      2.42 o 
  -4   2   2      390.63      362.14      8.55 o 
  -3   2   2      163.66      166.27      3.66 o 
  -2   2   2     2060.09     2229.43     22.56 o 
  -1   2   2     3225.70     3139.21     29.68 o 
   0   2   2     1620.69     1598.94     20.16 o 
   1   2   2     3205.15     2821.44     44.50 o 
   2   2   2     2068.59     2233.54     50.53 o 
   3   2   2      157.60      170.67      8.45 o 
   4   2   2      388.07      363.81     14.83 o 
   5   2   2        2.72       -2.72      4.03 o 
  -5   3   2       26.76       33.90      3.90 o 
  -4   3   2      163.92      152.78      4.51 o 
  -3   3   2       76.92       73.98      2.52 o 
  -2   3   2      181.47      180.62      4.24 o 
  -1   3   2     3792.40     3666.84     36.46 o 
   0   3   2     2922.21     2977.06     31.82 o 
   1   3   2     3849.78     3435.97    169.23 o 
   2   3   2      179.38      174.22      7.35 o 
   3   3   2       83.15       75.40      5.66 o 
   4   3   2      160.45      148.54      9.04 o 
   5   3   2       27.71       37.34      7.25 o 
  -5   4   2       91.44       89.40      4.88 o 
  -4   4   2      311.37      308.49      6.70 o 
  -3   4   2      106.62      108.86      3.32 o 
  -2   4   2      646.54      647.00      9.05 o 
  -1   4   2     1576.65     1541.86     16.58 o 
   0   4   2    10663.13    10796.68    160.92 o 
   1   4   2     1559.40     1460.56     45.34 o 
   2   4   2      653.03      639.71     12.30 o 
   3   4   2      104.68      108.03      6.76 o 
   4   4   2      312.67      308.25     13.56 o 
   5   4   2       94.67      101.21      9.03 o 
  -5   5   2        3.38        5.29      3.42 o 
  -4   5   2      137.53      144.47      4.17 o 
  -3   5   2      110.73      101.63      3.06 o 
  -2   5   2      216.10      221.15      3.36 o 
  -1   5   2      188.86      210.86      2.66 o 
   0   5   2     1823.69     1903.84     17.21 o 
   1   5   2      178.79      196.00      3.56 o 
   2   5   2      217.94      233.43     12.20 o 
   3   5   2      114.17      108.87      4.44 o 
   4   5   2      141.78      138.63      9.16 o 
   5   5   2        3.23        7.29      4.56 o 
  -5   6   2       78.08       69.19      9.08 o 
  -4   6   2      303.29      324.27      7.19 o 
  -3   6   2       62.87       64.56      2.57 o 
  -2   6   2      312.00      298.97      4.76 o 
  -1   6   2      621.33      601.81      6.65 o 
   0   6   2     2138.61     2177.14     19.72 o 
   1   6   2      615.89      598.18      7.12 o 
   2   6   2      317.49      307.93      5.36 o 
   3   6   2       61.52       57.15      3.47 o 
   4   6   2      302.38      318.55      9.95 o 
   5   6   2       80.71       84.86      5.61 o 
  -5   7   2       19.08       30.31      7.42 o 
  -4   7   2      213.91      212.50      6.99 o 
  -3   7   2      269.91      265.20      5.81 o 
  -2   7   2      156.59      146.86      2.92 o 
  -1   7   2     1171.37     1209.67     13.80 o 
   0   7   2      453.20      495.15      5.57 o 
   1   7   2     1172.05     1208.17     16.76 o 
   2   7   2      153.57      141.31      3.79 o 
   3   7   2      276.62      258.83      5.54 o 
   4   7   2      217.52      215.46      6.84 o 
   5   7   2       19.34       20.69      4.12 o 
  -5   8   2       19.31       18.36      6.48 o 
  -4   8   2       79.51       83.61      5.33 o 
  -3   8   2      157.26      192.68      6.17 o 
  -2   8   2      133.23      116.98      3.27 o 
  -1   8   2      384.92      366.02      4.49 o 
   0   8   2        3.66        5.99      1.64 o 
   1   8   2      377.27      348.46      4.72 o 
   2   8   2      134.72      122.97      3.06 o 
   3   8   2      150.77      183.96      4.46 o 
   4   8   2       79.95       72.26      5.96 o 
   5   8   2       18.91       14.42      5.71 o 
  -5   9   2        8.00       12.65      4.40 o 
  -4   9   2       26.61       32.68      3.94 o 
  -3   9   2      265.56      279.33      8.73 o 
  -2   9   2      222.99      201.96      9.07 o 
  -1   9   2      119.90      118.24      2.49 o 
   0   9   2      133.75      131.06      2.53 o 
   1   9   2      118.37      112.97      2.48 o 
   2   9   2      217.30      203.95      4.15 o 
   3   9   2      270.30      294.08      6.70 o 
   4   9   2       26.55       26.08      3.62 o 
   5   9   2        7.59        4.86      4.03 o 
  -4  10   2        6.21        5.81      2.98 o 
  -3  10   2      248.47      266.43      7.68 o 
  -2  10   2       77.06       58.47      3.49 o 
  -1  10   2      175.95      173.37      3.52 o 
   0  10   2        2.26        2.23      0.92 o 
   1  10   2      169.10      166.46      3.19 o 
   2  10   2       81.23       67.25      2.64 o 
   3  10   2      247.85      260.00      8.22 o 
   4  10   2        6.34       -0.63      4.81 o 
  -4  11   2       16.83       16.96      3.55 o 
  -3  11   2       80.72       81.44      4.53 o 
  -2  11   2      479.32      449.88      9.83 o 
  -1  11   2       87.36       85.05      3.16 o 
   0  11   2      112.81      110.00      2.58 o 
   1  11   2       85.45       85.42      2.47 o 
   2  11   2      482.76      463.30      8.25 o 
   3  11   2       79.33       83.39      5.28 o 
   4  11   2       16.60       16.68      4.47 o 
  -4  12   2        0.93        3.17      3.00 o 
  -3  12   2      118.45      103.96      5.13 o 
  -2  12   2       23.26       25.99      3.22 o 
  -1  12   2      453.07      446.49      7.94 o 
   0  12   2      230.85      216.87      4.38 o 
   1  12   2      451.86      451.23      6.37 o 
   2  12   2       23.03       18.14      3.32 o 
   3  12   2      116.00      115.05      5.46 o 
   4  12   2        0.97        3.63      3.73 o 
  -4  13   2        4.76        4.53      3.23 o 
  -3  13   2       48.58       45.93      6.56 o 
  -2  13   2       19.58       18.79      3.03 o 
  -1  13   2        8.62        9.62      2.29 o 
   0  13   2       46.40       48.40      4.17 o 
   1  13   2        8.66        7.83      1.92 o 
   2  13   2       19.03       19.46      2.95 o 
   3  13   2       48.10       45.35      4.53 o 
   4  13   2        4.56       -2.12      3.68 o 
  -3  14   2       31.43       39.66      4.48 o 
  -2  14   2       40.57       37.90      3.83 o 
  -1  14   2       11.49       14.53      2.60 o 
   0  14   2        6.90        3.55      2.11 o 
   1  14   2       11.11        9.07      4.04 o 
   2  14   2       40.29       42.43      5.17 o 
   3  14   2       31.32       42.35      4.58 o 
  -3  15   2       53.44       66.53      8.58 o 
  -2  15   2       33.70       39.10      4.00 o 
  -1  15   2       71.05       78.47      8.11 o 
   0  15   2        2.56        3.12      2.22 o 
   1  15   2       71.73       77.62      4.96 o 
   2  15   2       34.39       36.45      5.31 o 
   3  15   2       53.10       66.97      7.01 o 
  -2  16   2       10.32       11.37      4.31 o 
  -1  16   2       95.30       98.23      6.58 o 
   0  16   2      110.72      118.45      6.99 o 
   1  16   2       93.37       88.23      6.01 o 
   2  16   2       10.58       10.34      4.17 o 
  -2  17   2       12.34        5.34      3.93 o 
  -1  17   2       62.56       84.45     11.54 o 
   0  17   2       12.31       15.43      5.37 o 
   1  17   2       62.69       79.99      9.49 o 
   2  17   2       11.75       11.15      4.27 o 
   0  18   2      210.40      249.96     10.28 o 
   1   0   3     1249.05     1134.40     12.81 o 
   2   0   3      738.73      720.18      9.24 o 
   3   0   3      456.49      480.33     10.29 o 
   4   0   3      227.10      214.96     11.22 o 
   5   0   3        1.88       -1.10      2.88 o 
  -5   1   3       82.42       73.60      5.95 o 
  -4   1   3       76.59       73.05      3.97 o 
  -3   1   3      993.51     1049.79     12.25 o 
  -2   1   3     1890.06     1868.12     19.01 o 
  -1   1   3     2143.59     2091.52     22.81 o 
   0   1   3       12.99       16.49      1.13 o 
   1   1   3     2107.11     1998.25     25.06 o 
   2   1   3     1886.96     1834.93     24.04 o 
   3   1   3      998.59     1005.28     18.23 o 
   4   1   3       77.36       69.95      6.82 o 
   5   1   3       83.15       71.64      6.03 o 
  -5   2   3       32.46       32.09      7.20 o 
  -4   2   3       52.76       50.55      3.91 o 
  -3   2   3      465.90      444.60      6.57 o 
  -2   2   3      667.81      689.73      8.24 o 
  -1   2   3     2654.98     2713.04     44.97 o 
   0   2   3     1281.43     1273.57     20.35 o 
   1   2   3     2608.07     2546.40     41.30 o 
   2   2   3      691.70      724.39     19.34 o 
   3   2   3      468.37      430.78     14.94 o 
   4   2   3       54.59       35.85      5.96 o 
   5   2   3       32.10       30.84      6.85 o 
  -5   3   3      193.29      172.74      7.24 o 
  -4   3   3       57.89       59.25      8.35 o 
  -3   3   3      335.42      311.41      5.31 o 
  -2   3   3      105.78       95.60      2.34 o 
  -1   3   3      744.64      784.58     11.19 o 
   0   3   3      848.23      911.87     12.34 o 
   1   3   3      750.81      790.49     18.73 o 
   2   3   3      112.17       98.98      5.44 o 
   3   3   3      332.91      302.09     11.95 o 
   4   3   3       57.13       62.87      7.41 o 
   5   3   3      193.59      191.79     11.94 o 
  -5   4   3      160.77      167.02      6.48 o 
  -4   4   3      248.21      239.77      5.50 o 
  -3   4   3      270.62      246.29      4.70 o 
  -2   4   3      373.07      389.81      5.56 o 
  -1   4   3      575.60      548.69      6.45 o 
   0   4   3        3.79        3.29      1.16 o 
   1   4   3      571.68      562.38     22.80 o 
   2   4   3      389.00      393.93      8.69 o 
   3   4   3      273.68      248.22     10.68 o 
   4   4   3      254.07      235.79     11.80 o 
   5   4   3      157.93      132.09     10.04 o 
  -5   5   3      174.34      179.46      8.53 o 
  -4   5   3      200.76      197.51      4.85 o 
  -3   5   3      296.22      292.07      5.27 o 
  -2   5   3      146.02      163.54      4.20 o 
  -1   5   3      703.48      763.97      8.69 o 
   0   5   3     1262.19     1108.63     11.44 o 
   1   5   3      722.43      800.30     12.47 o 
   2   5   3      153.40      178.39     11.62 o 
   3   5   3      303.37      281.87      8.65 o 
   4   5   3      202.01      195.98      7.19 o 
   5   5   3      175.98      156.54     10.61 o 
  -5   6   3       13.89       15.31      5.94 o 
  -4   6   3      244.97      256.58      6.49 o 
  -3   6   3      289.12      270.83      5.20 o 
  -2   6   3      751.07      779.91      8.38 o 
  -1   6   3     1177.85     1193.02     12.54 o 
   0   6   3      537.66      609.43      6.94 o 
   1   6   3     1178.20     1181.73     15.36 o 
   2   6   3      766.45      783.41     12.27 o 
   3   6   3      292.21      283.68      7.73 o 
   4   6   3      247.57      247.80      8.01 o 
   5   6   3       12.91       16.71      5.43 o 
  -5   7   3      131.61      148.42     11.04 o 
  -4   7   3      138.74      141.35      5.73 o 
  -3   7   3      413.86      417.33     12.11 o 
  -2   7   3       52.77       43.35      2.67 o 
  -1   7   3       17.95       18.93      0.97 o 
   0   7   3     1490.21     1504.57     14.25 o 
   1   7   3       21.33       20.57      2.09 o 
   2   7   3       50.30       45.18      2.21 o 
   3   7   3      409.63      419.18     10.01 o 
   4   7   3      142.95      144.39      6.91 o 
   5   7   3      133.06      137.75     10.70 o 
  -5   8   3       15.15       18.12      6.78 o 
  -4   8   3      409.76      395.81      9.95 o 
  -3   8   3      599.24      606.20     12.04 o 
  -2   8   3       29.88       27.44      2.57 o 
  -1   8   3      128.45      123.31      2.20 o 
   0   8   3      600.77      539.12      6.14 o 
   1   8   3      125.34      127.60      2.60 o 
   2   8   3       30.83       35.05      2.24 o 
   3   8   3      605.98      609.29      9.85 o 
   4   8   3      411.65      387.61     10.10 o 
   5   8   3       16.37       14.90      5.08 o 
  -5   9   3       48.27       54.70      9.08 o 
  -4   9   3       73.24       75.41      5.28 o 
  -3   9   3      220.37      229.27      7.00 o 
  -2   9   3      278.23      276.55      6.91 o 
  -1   9   3        3.00        2.78      0.94 o 
   0   9   3      159.26      133.75      3.41 o 
   1   9   3        2.24        1.89      0.90 o 
   2   9   3      279.56      287.60      5.12 o 
   3   9   3      220.46      238.62      5.65 o 
   4   9   3       75.44       79.67     10.86 o 
   5   9   3       48.41       47.18      5.85 o 
  -4  10   3      131.89      135.61      7.62 o 
  -3  10   3       49.17       46.38      4.20 o 
  -2  10   3       58.65       67.37      3.86 o 
  -1  10   3       72.12       71.04      2.73 o 
   0  10   3      179.37      164.37      3.35 o 
   1  10   3       67.77       72.37      2.20 o 
   2  10   3       58.56       66.30      2.78 o 
   3  10   3       49.80       44.02      3.81 o 
   4  10   3      132.18      130.45      7.21 o 
  -4  11   3       67.61       71.10      5.51 o 
  -3  11   3       86.00       92.10      4.81 o 
  -2  11   3       12.41        9.53      2.60 o 
  -1  11   3       44.52       44.42      2.79 o 
   0  11   3      990.87      931.37     11.36 o 
   1  11   3       40.94       44.85      2.09 o 
   2  11   3       12.09       13.47      1.92 o 
   3  11   3       86.19       90.77      4.76 o 
   4  11   3       66.33       57.15      6.17 o 
  -4  12   3      117.08      109.77      5.76 o 
  -3  12   3       46.60       58.61      4.75 o 
  -2  12   3      208.92      218.80      6.69 o 
  -1  12   3      269.41      266.49      5.82 o 
   0  12   3       22.65       28.09      2.59 o 
   1  12   3      274.63      275.79      5.26 o 
   2  12   3      206.12      220.27      5.54 o 
   3  12   3       47.14       52.10      6.09 o 
   4  12   3      117.62      116.47      7.44 o 
  -4  13   3       45.49       56.82      5.80 o 
  -3  13   3       46.61       51.05      4.72 o 
  -2  13   3      104.31      106.45      5.08 o 
  -1  13   3       71.03       70.17      3.24 o 
   0  13   3      188.00      194.67      8.20 o 
   1  13   3       66.70       71.55      2.89 o 
   2  13   3      104.29      100.97      6.29 o 
   3  13   3       47.08       50.20      4.71 o 
   4  13   3       46.51       55.16      6.76 o 
  -3  14   3        0.06       -1.43      2.65 o 
  -2  14   3       18.73       19.66      3.26 o 
  -1  14   3       16.20       19.13      2.83 o 
   0  14   3      149.28      144.20      4.48 o 
   1  14   3       17.06       15.11      3.44 o 
   2  14   3       18.46       12.10      4.02 o 
   3  14   3        0.18        0.79      3.58 o 
  -3  15   3       42.73       59.14      7.07 o 
  -2  15   3        1.68       -0.41      2.34 o 
  -1  15   3       61.93       66.42      4.40 o 
   0  15   3      157.98      145.90      5.55 o 
   1  15   3       62.03       67.68      5.50 o 
   2  15   3        1.75        2.74      3.36 o 
   3  15   3       43.01       54.95      6.72 o 
  -2  16   3       64.89       74.01      5.30 o 
  -1  16   3       37.02       43.14      9.16 o 
   0  16   3       91.27       93.43      6.10 o 
   1  16   3       36.52       38.93      5.26 o 
   2  16   3       65.27       83.06     18.15 o 
  -2  17   3       21.60       26.99     10.73 o 
  -1  17   3       66.57       65.90      6.35 o 
   0  17   3       67.65       75.82     10.38 o 
   1  17   3       67.52       53.76      8.55 o 
   2  17   3       21.53       22.33      4.87 o 
   0  18   3       25.89       40.27      8.41 o 
   0   0   4    25925.76    24415.63    540.02 o 
   1   0   4      950.47     1077.24     14.71 o 
   2   0   4      230.62      228.20      3.98 o 
   3   0   4      312.78      285.22      7.94 o 
   4   0   4       59.39       66.55      4.59 o 
   5   0   4       33.21       27.97      4.11 o 
  -5   1   4       21.96       28.68      5.24 o 
  -4   1   4      557.45      525.29     13.21 o 
  -3   1   4       27.01       24.08      1.94 o 
  -2   1   4       25.08       23.18      1.73 o 
  -1   1   4     9318.02     8701.51    198.56 o 
   0   1   4     5665.16     5794.58     60.45 o 
   1   1   4     9255.19     7989.85    119.93 o 
   2   1   4       24.25       20.85      1.26 o 
   3   1   4       29.15       29.50      6.73 o 
   4   1   4      558.80      518.10     12.90 o 
   5   1   4       21.10       26.34      8.08 o 
  -5   2   4       95.69      100.86      6.19 o 
  -4   2   4       70.67       74.62      7.13 o 
  -3   2   4      332.53      331.01      6.07 o 
  -2   2   4      271.88      290.09      4.96 o 
  -1   2   4     1013.63     1159.65     16.83 o 
   0   2   4        9.78        8.32      1.70 o 
   1   2   4     1020.96     1129.53     19.92 o 
   2   2   4      265.27      280.03     12.47 o 
   3   2   4      329.47      317.44     12.56 o 
   4   2   4       70.50       67.86      4.56 o 
   5   2   4       92.75       89.12      5.69 o 
  -5   3   4       27.59       37.44      6.09 o 
  -4   3   4      678.34      666.65     12.85 o 
  -3   3   4      318.09      307.49      5.29 o 
  -2   3   4       22.77       25.89      2.11 o 
  -1   3   4     1677.57     1778.18     30.01 o 
   0   3   4     2599.51     2554.48     32.29 o 
   1   3   4     1658.64     1729.59     26.99 o 
   2   3   4       22.68       20.48      2.41 o 
   3   3   4      325.17      310.27     12.21 o 
   4   3   4      677.84      669.23     22.34 o 
   5   3   4       26.42       37.22     10.73 o 
  -5   4   4      161.11      171.21      8.20 o 
  -4   4   4       83.79       87.13      3.82 o 
  -3   4   4      149.69      147.84      3.56 o 
  -2   4   4     1138.60     1272.98     13.90 o 
  -1   4   4      279.74      271.52      4.50 o 
   0   4   4      107.97      112.27      2.84 o 
   1   4   4      292.05      283.09      7.48 o 
   2   4   4     1115.32     1224.92     21.46 o 
   3   4   4      152.15      130.23      7.78 o 
   4   4   4       85.20       85.60      7.38 o 
   5   4   4      162.19      169.40     11.16 o 
  -5   5   4       33.73       39.36      5.45 o 
  -4   5   4      275.33      263.50      5.64 o 
  -3   5   4      120.91      119.44      3.28 o 
  -2   5   4      347.74      328.62      5.06 o 
  -1   5   4      781.21      780.77     10.09 o 
   0   5   4     2077.22     2079.88     27.04 o 
   1   5   4      766.18      781.46     28.01 o 
   2   5   4      342.58      339.81     14.00 o 
   3   5   4      118.35      115.83      4.97 o 
   4   5   4      277.07      255.10      9.12 o 
   5   5   4       32.15       29.94      6.87 o 
  -5   6   4       74.17       82.00     14.64 o 
  -4   6   4       64.27       58.10      3.82 o 
  -3   6   4        3.37        6.22      1.53 o 
  -2   6   4       68.69       70.00      2.37 o 
  -1   6   4       98.46       88.00      2.19 o 
   0   6   4      633.31      644.56      7.35 o 
   1   6   4      103.99      104.18      3.84 o 
   2   6   4       68.34       72.45      3.64 o 
   3   6   4        2.85        7.12      2.31 o 
   4   6   4       61.58       59.45      4.49 o 
   5   6   4       75.63       68.04      8.65 o 
  -5   7   4       28.06       16.90      6.34 o 
  -4   7   4       60.79       66.10      4.08 o 
  -3   7   4      148.66      143.55      5.03 o 
  -2   7   4      245.76      224.44      4.05 o 
  -1   7   4      508.65      499.16      6.35 o 
   0   7   4      594.23      569.01      6.80 o 
   1   7   4      521.67      528.42      6.76 o 
   2   7   4      237.96      219.51      6.31 o 
   3   7   4      146.94      140.70      5.59 o 
   4   7   4       61.24       64.99      9.65 o 
   5   7   4       27.53       32.67      6.87 o 
  -5   8   4       26.88       31.73      5.35 o 
  -4   8   4       11.44       15.17      3.21 o 
  -3   8   4       91.84       88.78      4.34 o 
  -2   8   4      304.21      298.42      7.04 o 
  -1   8   4      152.65      138.41      4.61 o 
   0   8   4       84.50      101.05      2.09 o 
   1   8   4      155.92      139.91      3.02 o 
   2   8   4      301.59      298.75      6.43 o 
   3   8   4       88.32       84.17      3.93 o 
   4   8   4       10.89       17.33      6.40 o 
   5   8   4       26.95       22.80      3.98 o 
  -4   9   4       52.82       55.51      4.75 o 
  -3   9   4      243.84      232.54     10.53 o 
  -2   9   4      142.79      130.05      4.68 o 
  -1   9   4      440.24      429.77      9.14 o 
   0   9   4       67.58       56.77      2.99 o 
   1   9   4      430.93      433.68      5.75 o 
   2   9   4      137.08      131.06      3.90 o 
   3   9   4      244.02      234.31      6.32 o 
   4   9   4       52.07       50.72      4.40 o 
  -4  10   4        5.49        6.30      3.20 o 
  -3  10   4      157.59      150.44      5.85 o 
  -2  10   4      287.51      296.24      7.52 o 
  -1  10   4      101.92       95.54      3.16 o 
   0  10   4       41.01       35.80      2.01 o 
   1  10   4      101.36       99.42      2.58 o 
   2  10   4      278.99      292.79      5.45 o 
   3  10   4      160.98      159.35      5.72 o 
   4  10   4        5.30        6.69      2.76 o 
  -4  11   4       14.96       13.59      3.39 o 
  -3  11   4      202.81      194.03      6.73 o 
  -2  11   4      103.50      101.27      4.61 o 
  -1  11   4      769.27      743.15     11.09 o 
   0  11   4       76.40       79.89      2.81 o 
   1  11   4      761.72      749.10      8.88 o 
   2  11   4      102.30      104.32      3.90 o 
   3  11   4      198.96      192.05      7.31 o 
   4  11   4       14.59       14.32      4.24 o 
  -4  12   4        1.24       -0.71      3.72 o 
  -3  12   4      113.18      133.14      6.61 o 
  -2  12   4      188.74      194.30      6.38 o 
  -1  12   4      100.89       90.28      3.50 o 
   0  12   4      317.72      316.51      6.38 o 
   1  12   4       99.32       99.34      3.35 o 
   2  12   4      179.08      193.07      4.58 o 
   3  12   4      110.50      129.92     13.01 o 
   4  12   4        1.28       -2.94      3.54 o 
  -3  13   4       67.37       78.83      5.67 o 
  -2  13   4      170.43      155.02      5.82 o 
  -1  13   4      152.96      136.12      5.14 o 
   0  13   4      118.63       98.80      3.74 o 
   1  13   4      152.40      128.55      3.76 o 
   2  13   4      164.38      165.99      7.84 o 
   3  13   4       66.40       76.53      6.52 o 
  -3  14   4       50.09       56.82      9.54 o 
  -2  14   4       31.49       27.64      3.49 o 
  -1  14   4       16.40       12.52      2.65 o 
   0  14   4       21.04       21.41      2.56 o 
   1  14   4       15.44        7.86      2.11 o 
   2  14   4       28.97       32.40      7.61 o 
   3  14   4       48.81       43.54      9.04 o 
  -3  15   4       49.68       59.62      5.36 o 
  -2  15   4       50.96       55.90      4.88 o 
  -1  15   4      174.96      157.95      5.85 o 
   0  15   4        5.84       10.96      2.81 o 
   1  15   4      174.22      167.82      7.86 o 
   2  15   4       49.92       65.87     10.03 o 
   3  15   4       48.03       42.50      8.84 o 
  -2  16   4       14.48       10.54      3.26 o 
  -1  16   4       19.74       21.79      5.48 o 
   0  16   4       88.83       89.75      4.72 o 
   1  16   4       18.84       20.93      4.35 o 
   2  16   4       13.73       12.91      4.40 o 
  -1  17   4       68.16       75.82      6.89 o 
   0  17   4       67.24       66.64      5.00 o 
   1  17   4       67.80       78.25      7.14 o 
   0  18   4      125.74      132.79     10.88 o 
   1   0   5      440.55      465.27     11.36 o 
   2   0   5     1887.65     1830.08     25.99 o 
   3   0   5      263.45      239.01      6.64 o 
   4   0   5       43.15       37.98      4.37 o 
   5   0   5       22.87       22.34      4.06 o 
  -5   1   5       53.40       41.77      5.11 o 
  -4   1   5      101.78       98.84      8.17 o 
  -3   1   5      617.26      624.71      9.25 o 
  -2   1   5      207.59      231.34      4.22 o 
  -1   1   5     4573.61     4659.27     49.13 o 
   0   1   5       45.29       43.74      4.79 o 
   1   1   5     4543.94     4303.64     79.91 o 
   2   1   5      209.03      242.20      4.87 o 
   3   1   5      619.39      637.71     15.36 o 
   4   1   5      103.29       92.71      5.40 o 
   5   1   5       53.25       48.51      5.27 o 
  -5   2   5       30.16       30.01      9.45 o 
  -4   2   5       38.92       42.29      7.28 o 
  -3   2   5      318.49      320.83      6.00 o 
  -2   2   5      211.76      245.24      7.29 o 
  -1   2   5     1151.07     1165.50     13.86 o 
   0   2   5       78.57       62.75      2.27 o 
   1   2   5     1154.27     1149.34     18.90 o 
   2   2   5      194.87      221.50      4.52 o 
   3   2   5      325.81      330.74     13.89 o 
   4   2   5       39.35       46.29      4.51 o 
   5   2   5       31.32       25.58      4.20 o 
  -5   3   5       14.78       13.22      6.15 o 
  -4   3   5       87.28       76.75      4.22 o 
  -3   3   5      732.67      734.40     10.76 o 
  -2   3   5     1313.37     1385.37     16.91 o 
  -1   3   5     1491.27     1536.46     19.78 o 
   0   3   5      510.33      540.12      7.79 o 
   1   3   5     1491.73     1501.74     21.61 o 
   2   3   5     1316.40     1395.45     29.47 o 
   3   3   5      732.46      712.08     24.65 o 
   4   3   5       86.66       88.35      5.20 o 
   5   3   5       14.73        9.09      3.53 o 
  -5   4   5       48.57       50.49      5.69 o 
  -4   4   5       73.89       77.44      4.61 o 
  -3   4   5      175.65      182.12      4.63 o 
  -2   4   5      496.85      524.41      7.93 o 
  -1   4   5      523.85      513.35      7.21 o 
   0   4   5      132.88      134.11      3.88 o 
   1   4   5      508.63      498.09     27.08 o 
   2   4   5      475.62      492.97     13.08 o 
   3   4   5      175.80      171.17      4.94 o 
   4   4   5       76.06       72.89      6.03 o 
   5   4   5       51.06       40.00      7.54 o 
  -5   5   5        2.74        4.79      3.67 o 
  -4   5   5      315.72      323.82      7.34 o 
  -3   5   5      214.89      227.33      5.32 o 
  -2   5   5     1598.81     1639.81     19.97 o 
  -1   5   5     1558.92     1642.66     24.92 o 
   0   5   5     1550.67     1618.70     21.76 o 
   1   5   5     1571.04     1614.50     49.47 o 
   2   5   5     1598.21     1618.02     23.31 o 
   3   5   5      220.69      221.60      7.19 o 
   4   5   5      316.87      332.17     13.98 o 
   5   5   5        2.95        3.36      3.12 o 
  -5   6   5       95.68       88.90      6.08 o 
  -4   6   5       21.23       25.17      2.99 o 
  -3   6   5      270.19      265.31      5.97 o 
  -2   6   5      232.24      245.27      5.12 o 
  -1   6   5        0.38        0.16      0.92 o 
   0   6   5      770.98      883.79     10.89 o 
   1   6   5        0.08        1.82      1.60 o 
   2   6   5      236.58      250.77      5.16 o 
   3   6   5      267.96      265.55      7.93 o 
   4   6   5       21.41       33.40      4.38 o 
   5   6   5      100.25       71.29      9.22 o 
  -5   7   5        5.84        1.16      3.83 o 
  -4   7   5      171.21      172.63      5.46 o 
  -3   7   5      402.58      410.72      7.96 o 
  -2   7   5      274.44      263.82      6.05 o 
  -1   7   5      425.88      398.75      9.22 o 
   0   7   5     2702.40     2709.49     30.04 o 
   1   7   5      431.11      416.82     22.92 o 
   2   7   5      272.81      258.15      7.18 o 
   3   7   5      403.00      407.25     10.36 o 
   4   7   5      174.53      157.72      6.65 o 
   5   7   5        5.93       12.80      5.73 o 
  -5   8   5       51.07       51.92      6.24 o 
  -4   8   5       56.62       74.77      4.38 o 
  -3   8   5       35.81       37.76      3.76 o 
  -2   8   5       93.24       91.59      3.93 o 
  -1   8   5      253.03      224.90      4.57 o 
   0   8   5       52.59       64.61      2.63 o 
   1   8   5      250.98      225.03      4.45 o 
   2   8   5       95.08      105.91      4.52 o 
   3   8   5       36.76       40.99      8.22 o 
   4   8   5       56.52       74.34      8.61 o 
   5   8   5       54.24       63.50      7.09 o 
  -4   9   5      186.90      199.53      7.11 o 
  -3   9   5       66.54       62.14      4.39 o 
  -2   9   5      242.12      219.10      6.89 o 
  -1   9   5       32.52       30.47      2.16 o 
   0   9   5      584.91      561.05      7.55 o 
   1   9   5       33.73       36.63      3.09 o 
   2   9   5      243.41      235.32      6.18 o 
   3   9   5       67.87       69.51      4.11 o 
   4   9   5      188.45      198.74     16.52 o 
  -4  10   5       17.19       15.05      3.28 o 
  -3  10   5       12.92       19.20      3.20 o 
  -2  10   5       34.83       37.75      3.49 o 
  -1  10   5      270.65      261.08      5.40 o 
   0  10   5        6.96        5.69      1.32 o 
   1  10   5      264.46      254.02      4.29 o 
   2  10   5       34.72       35.79      5.10 o 
   3  10   5       11.39       13.19      2.92 o 
   4  10   5       16.88       16.46      3.47 o 
  -4  11   5      190.81      211.38      7.64 o 
  -3  11   5        9.34        9.18      2.72 o 
  -2  11   5        5.84        5.09      2.45 o 
  -1  11   5       84.69       75.69      4.26 o 
   0  11   5     1276.51     1217.07     16.22 o 
   1  11   5       85.99       85.33      3.04 o 
   2  11   5        6.09        7.11      2.11 o 
   3  11   5        9.18        7.71      2.63 o 
   4  11   5      190.75      205.89      9.34 o 
  -4  12   5       23.25       16.64      4.14 o 
  -3  12   5      114.78      105.64      5.24 o 
  -2  12   5       48.92       48.02      4.03 o 
  -1  12   5      144.58      143.00      5.17 o 
   0  12   5       11.97       11.97      2.10 o 
   1  12   5      141.25      145.69      3.94 o 
   2  12   5       49.15       50.46      3.81 o 
   3  12   5      114.83      113.17      6.66 o 
   4  12   5       23.34       19.13      4.79 o 
  -3  13   5       43.23       60.03      4.96 o 
  -2  13   5       54.57       55.00      4.47 o 
  -1  13   5        2.38        3.07      2.34 o 
   0  13   5      232.76      233.25      5.69 o 
   1  13   5        1.93        3.68      1.77 o 
   2  13   5       53.87       53.57      3.93 o 
   3  13   5       41.73       42.47      8.11 o 
  -3  14   5        1.63        4.47      3.65 o 
  -2  14   5        0.98       -0.35      2.39 o 
  -1  14   5       19.31       24.90      3.22 o 
   0  14   5        2.94        0.72      1.90 o 
   1  14   5       17.13       22.39      3.92 o 
   2  14   5        0.80        7.83      5.12 o 
   3  14   5        1.55        1.57      5.69 o 
  -3  15   5       59.96       72.47      5.69 o 
  -2  15   5       19.44       24.17      4.63 o 
  -1  15   5        7.84       10.10      2.84 o 
   0  15   5      215.85      223.11      5.92 o 
   1  15   5        7.53        6.21      2.71 o 
   2  15   5       18.60       20.71      6.69 o 
   3  15   5       58.41       56.55      9.56 o 
  -2  16   5       46.65       45.33      4.68 o 
  -1  16   5       53.74       49.18      4.47 o 
   0  16   5        2.49        1.76      2.52 o 
   1  16   5       53.56       55.25      7.59 o 
   2  16   5       45.62       47.35      8.70 o 
  -1  17   5       41.70       40.94      5.57 o 
   0  17   5       44.27       59.52      5.80 o 
   1  17   5       42.21       42.36      5.59 o 
   0   0   6     2032.46     2135.45     32.95 o 
   1   0   6       25.34       39.61      2.17 o 
   2   0   6      465.78      427.82      7.79 o 
   3   0   6      519.30      517.39     15.39 o 
   4   0   6        0.54       -3.01      3.36 o 
   5   0   6       69.75       82.28      6.13 o 
  -5   1   6        3.43        0.91      3.03 o 
  -4   1   6      469.10      457.70     11.51 o 
  -3   1   6       19.36       21.64      1.91 o 
  -2   1   6       36.77       40.42      1.89 o 
  -1   1   6     1464.27     1534.80     36.37 o 
   0   1   6     1588.49     1641.07     18.20 o 
   1   1   6     1462.47     1507.16     22.17 o 
   2   1   6       37.22       43.61      2.11 o 
   3   1   6       20.17       18.61      2.20 o 
   4   1   6      466.91      451.63     12.16 o 
   5   1   6        3.57        2.88      3.08 o 
  -5   2   6       47.32       65.12      6.24 o 
  -4   2   6       68.08       63.05      4.79 o 
  -3   2   6      465.92      466.80      7.72 o 
  -2   2   6      603.09      664.33      9.64 o 
  -1   2   6      113.05      111.76      2.62 o 
   0   2   6      539.75      507.10      6.54 o 
   1   2   6      121.51      126.78      2.42 o 
   2   2   6      609.39      672.74     14.92 o 
   3   2   6      464.67      470.19     22.51 o 
   4   2   6       67.75       62.10      5.13 o 
   5   2   6       45.13       49.90      5.04 o 
  -5   3   6        5.62        1.92      3.16 o 
  -4   3   6      495.19      483.51     10.53 o 
  -3   3   6      141.85      141.24      4.01 o 
  -2   3   6      178.72      213.51      4.39 o 
  -1   3   6     1106.53     1166.50     18.89 o 
   0   3   6     1256.67     1127.72     15.04 o 
   1   3   6     1115.66     1194.30     23.56 o 
   2   3   6      180.00      217.25      4.29 o 
   3   3   6      143.21      148.75      5.72 o 
   4   3   6      491.71      473.06     12.30 o 
   5   3   6        6.19        2.83      4.56 o 
  -5   4   6        4.34        8.42      4.24 o 
  -4   4   6       30.79       30.76      3.58 o 
  -3   4   6      731.31      739.25     20.37 o 
  -2   4   6     1230.53     1268.73     15.95 o 
  -1   4   6      129.14      135.39      3.12 o 
   0   4   6       77.50       96.97      2.49 o 
   1   4   6      139.50      149.46      3.32 o 
   2   4   6     1252.82     1326.75     40.78 o 
   3   4   6      732.96      759.23     12.74 o 
   4   4   6       31.16       33.10      6.87 o 
   5   4   6        4.72        7.05      3.49 o 
  -5   5   6       34.95       36.25      4.22 o 
  -4   5   6      148.13      134.52      5.56 o 
  -3   5   6      306.61      315.87      6.48 o 
  -2   5   6      204.10      203.22      5.38 o 
  -1   5   6      246.01      242.31      4.51 o 
   0   5   6      324.85      298.50      7.99 o 
   1   5   6      237.29      251.87      6.52 o 
   2   5   6      205.78      203.33      6.07 o 
   3   5   6      303.83      307.38      8.93 o 
   4   5   6      150.00      136.38      7.28 o 
   5   5   6       36.54       39.48      9.22 o 
  -5   6   6        1.26       -1.40      2.78 o 
  -4   6   6        8.00        4.16      2.19 o 
  -3   6   6      361.59      367.97      7.30 o 
  -2   6   6      452.68      478.09      7.87 o 
  -1   6   6      219.93      232.39      5.12 o 
   0   6   6       80.77       85.06      2.21 o 
   1   6   6      220.56      238.96      6.48 o 
   2   6   6      462.50      483.44     20.91 o 
   3   6   6      362.28      360.00     12.79 o 
   4   6   6        7.98        4.60      2.92 o 
   5   6   6        0.88        6.73      5.21 o 
  -5   7   6       31.99       37.07      4.49 o 
  -4   7   6       52.83       56.54      3.87 o 
  -3   7   6      757.92      788.52     12.44 o 
  -2   7   6       43.56       41.04      2.90 o 
  -1   7   6      970.77      971.23     12.68 o 
   0   7   6       43.67       25.42      1.61 o 
   1   7   6      981.18      967.18     21.55 o 
   2   7   6       44.39       47.56      3.72 o 
   3   7   6      754.94      762.70     16.19 o 
   4   7   6       52.07       65.24      5.32 o 
   5   7   6       33.04       29.66      7.29 o 
  -5   8   6       28.33       37.28      5.87 o 
  -4   8   6        9.67        7.13      2.42 o 
  -3   8   6        8.87        6.32      2.06 o 
  -2   8   6      683.76      693.81     10.60 o 
  -1   8   6       11.59       16.26      1.76 o 
   0   8   6       57.05       59.11      4.84 o 
   1   8   6       11.31       14.83      1.87 o 
   2   8   6      679.15      669.06     14.08 o 
   3   8   6        8.48        6.01      2.59 o 
   4   8   6        9.60        5.97      2.80 o 
   5   8   6       27.75       26.47      6.55 o 
  -4   9   6       46.77       50.82      5.94 o 
  -3   9   6      485.33      523.75     11.26 o 
  -2   9   6       91.43       95.59      4.60 o 
  -1   9   6      412.92      382.68     11.22 o 
   0   9   6       44.94       44.62      3.57 o 
   1   9   6      409.41      375.11      7.26 o 
   2   9   6       91.89       98.88      3.94 o 
   3   9   6      484.89      510.01     12.49 o 
   4   9   6       45.97       31.17      6.30 o 
  -4  10   6        3.54        6.84      3.00 o 
  -3  10   6       50.08       50.70      6.08 o 
  -2  10   6      147.22      144.43      5.17 o 
  -1  10   6        5.73        2.96      1.52 o 
   0  10   6       17.03       17.97      2.07 o 
   1  10   6        5.77        4.63      1.93 o 
   2  10   6      147.95      142.17      4.73 o 
   3  10   6       50.46       45.05      3.71 o 
   4  10   6        3.42        0.28      3.27 o 
  -4  11   6        0.31        2.11      2.88 o 
  -3  11   6      273.45      288.95     12.20 o 
  -2  11   6      171.04      155.72      5.60 o 
  -1  11   6      383.94      392.43      7.36 o 
   0  11   6       36.26       57.89      4.47 o 
   1  11   6      372.78      395.82      7.52 o 
   2  11   6      172.44      164.97      6.71 o 
   3  11   6      267.89      286.29      7.45 o 
   4  11   6        0.34        2.24      2.92 o 
  -4  12   6        6.21        5.30      3.31 o 
  -3  12   6       30.07       35.17      4.05 o 
  -2  12   6      183.24      170.57      6.12 o 
  -1  12   6      207.65      211.08      6.41 o 
   0  12   6      173.31      166.09      4.80 o 
   1  12   6      208.55      216.76      5.47 o 
   2  12   6      177.41      180.38      6.86 o 
   3  12   6       29.61       25.78      3.48 o 
   4  12   6        6.02        4.70      3.99 o 
  -3  13   6       97.29      112.66      6.20 o 
  -2  13   6       17.66       12.49      2.99 o 
  -1  13   6       93.50      102.65      4.76 o 
   0  13   6      342.52      324.74      6.99 o 
   1  13   6       88.37      111.29      4.18 o 
   2  13   6       18.04       13.32      2.98 o 
   3  13   6       95.49      116.40     10.41 o 
  -3  14   6       12.00        8.75      3.23 o 
  -2  14   6      165.88      167.23      6.38 o 
  -1  14   6       84.01       76.03      4.64 o 
   0  14   6       47.98       36.06      3.15 o 
   1  14   6       84.30       81.40      3.83 o 
   2  14   6      164.53      175.39     12.17 o 
   3  14   6       11.03       12.31      6.70 o 
  -2  15   6       18.63       15.68      3.40 o 
  -1  15   6      114.66      129.67      5.50 o 
   0  15   6        6.35        8.52      2.47 o 
   1  15   6      113.09      125.32      5.51 o 
   2  15   6       18.88       16.96      6.23 o 
  -2  16   6       49.04       47.24      4.71 o 
  -1  16   6       31.22       31.80      3.86 o 
   0  16   6       20.55       14.32      3.21 o 
   1  16   6       31.48       35.99      9.17 o 
   2  16   6       49.07       51.44      9.08 o 
  -1  17   6       27.34       34.15     10.02 o 
   0  17   6       93.66       99.91      6.65 o 
   1  17   6       26.84       28.63      5.33 o 
   1   0   7      182.13      178.19      6.66 o 
   2   0   7     3496.81     3616.66     45.64 o 
   3   0   7        5.09        4.67      1.80 o 
   4   0   7       16.82       13.41      3.46 o 
   5   0   7        4.77       -3.24      2.98 o 
  -5   1   7       11.97        4.93      3.40 o 
  -4   1   7       59.55       57.44      4.21 o 
  -3   1   7      861.36      914.24     21.16 o 
  -2   1   7      152.40      164.59      3.62 o 
  -1   1   7     2379.74     2366.66     57.23 o 
   0   1   7      359.67      352.44      5.09 o 
   1   1   7     2366.14     2302.73     31.89 o 
   2   1   7      151.76      163.05      4.00 o 
   3   1   7      854.11      889.51     24.60 o 
   4   1   7       60.77       61.42      5.33 o 
   5   1   7       11.09        9.59      3.78 o 
  -5   2   7       11.49       11.95      4.63 o 
  -4   2   7      157.61      162.10      9.04 o 
  -3   2   7       78.90       73.26      2.95 o 
  -2   2   7      188.86      178.44      4.52 o 
  -1   2   7      692.64      731.54     24.14 o 
   0   2   7        0.04        1.09      0.73 o 
   1   2   7      694.50      739.80      9.17 o 
   2   2   7      192.70      174.12      5.00 o 
   3   2   7       78.18       88.30      8.00 o 
   4   2   7      157.89      164.65      7.14 o 
   5   2   7       11.04        9.90      5.30 o 
  -5   3   7       10.87       11.45      3.99 o 
  -4   3   7        0.14       -0.82      2.16 o 
  -3   3   7      763.20      748.91     18.44 o 
  -2   3   7      273.82      271.10      5.82 o 
  -1   3   7      369.68      374.47      8.22 o 
   0   3   7     1089.31     1157.29     15.65 o 
   1   3   7      378.71      384.67      5.33 o 
   2   3   7      272.14      262.94      7.00 o 
   3   3   7      764.81      775.45     21.63 o 
   4   3   7        0.24        0.52      2.76 o 
   5   3   7       10.48       11.58      5.33 o 
  -5   4   7       74.85       70.84      8.01 o 
  -4   4   7       38.98       44.94      4.03 o 
  -3   4   7      149.84      142.01      5.91 o 
  -2   4   7      958.00      949.81     17.06 o 
  -1   4   7     1405.61     1535.43     21.46 o 
   0   4   7        4.32        5.08      1.11 o 
   1   4   7     1408.15     1472.13     27.52 o 
   2   4   7      980.95      977.88     14.43 o 
   3   4   7      145.37      146.46      9.84 o 
   4   4   7       39.22       43.80      4.94 o 
   5   4   7       71.93       81.75      7.48 o 
  -5   5   7       34.47       34.49      4.16 o 
  -4   5   7      115.91      112.36      5.24 o 
  -3   5   7      338.72      334.89      6.74 o 
  -2   5   7      329.45      349.84     11.42 o 
  -1   5   7      601.44      616.75     15.08 o 
   0   5   7     1307.07     1369.66     18.39 o 
   1   5   7      615.01      646.67     41.41 o 
   2   5   7      329.67      347.30      7.58 o 
   3   5   7      340.39      351.36     16.42 o 
   4   5   7      118.38      108.71      7.06 o 
   5   5   7       32.75       38.49     10.02 o 
  -5   6   7       24.16       27.08      4.05 o 
  -4   6   7       45.32       47.11      4.28 o 
  -3   6   7        6.88        6.08      1.90 o 
  -2   6   7      519.43      494.78     11.38 o 
  -1   6   7     1088.40     1163.66     19.39 o 
   0   6   7      764.73      766.20     10.02 o 
   1   6   7     1096.55     1148.38     31.62 o 
   2   6   7      531.30      513.57     11.49 o 
   3   6   7        6.47        5.35      2.79 o 
   4   6   7       46.15       41.34      4.62 o 
   5   6   7       22.20       27.93      6.91 o 
  -5   7   7       15.33       13.37      3.73 o 
  -4   7   7      121.81      113.62      4.50 o 
  -3   7   7      636.55      600.38     12.36 o 
  -2   7   7        5.19        2.82      1.42 o 
  -1   7   7      341.93      337.44      5.95 o 
   0   7   7     1440.53     1455.36     17.36 o 
   1   7   7      339.87      339.96     13.77 o 
   2   7   7        5.03        0.93      3.38 o 
   3   7   7      638.24      606.42     13.98 o 
   4   7   7      125.87      121.02      6.23 o 
   5   7   7       14.62       14.60      6.20 o 
  -4   8   7       21.27       23.46      4.11 o 
  -3   8   7       14.76       15.60      2.43 o 
  -2   8   7       74.12       76.74      3.26 o 
  -1   8   7      370.70      367.48      6.41 o 
   0   8   7       13.26       15.45      2.50 o 
   1   8   7      365.89      369.57      9.22 o 
   2   8   7       76.17       83.61      4.52 o 
   3   8   7       17.11       19.74      5.26 o 
   4   8   7       21.11       25.65      5.48 o 
  -4   9   7      128.28      125.93      5.01 o 
  -3   9   7       25.96       29.32      2.97 o 
  -2   9   7      369.90      343.28      6.91 o 
  -1   9   7       23.23       23.35      2.03 o 
   0   9   7     1338.73     1317.37     19.68 o 
   1   9   7       22.91       25.90      5.77 o 
   2   9   7      368.93      358.46      9.65 o 
   3   9   7       26.61       28.69      8.08 o 
   4   9   7      129.70      127.22      7.36 o 
  -4  10   7       20.97       26.64      3.85 o 
  -3  10   7        5.23        7.16      2.68 o 
  -2  10   7       21.32       21.56      2.97 o 
  -1  10   7      545.97      499.04      8.44 o 
   0  10   7      140.23      151.83      5.00 o 
   1  10   7      554.56      522.72     12.03 o 
   2  10   7       21.48       25.45      2.81 o 
   3  10   7        5.25        8.54      2.53 o 
   4  10   7       20.99       14.65      4.34 o 
  -4  11   7      126.14      123.92      6.10 o 
  -3  11   7        0.69       -0.03      2.47 o 
  -2  11   7        6.26        6.81      2.41 o 
  -1  11   7       15.01       12.96      2.61 o 
   0  11   7     1858.94     1885.36     23.70 o 
   1  11   7       14.78       16.36      5.00 o 
   2  11   7        6.31        6.07      3.23 o 
   3  11   7        0.63        2.30      2.39 o 
   4  11   7      125.11      131.16      6.25 o 
  -4  12   7        2.18       -0.37      3.01 o 
  -3  12   7       76.69       86.76      5.23 o 
  -2  12   7      175.72      178.22      6.30 o 
  -1  12   7      449.80      440.90      9.77 o 
   0  12   7      216.61      223.63      5.67 o 
   1  12   7      454.94      445.09      9.02 o 
   2  12   7      172.85      185.43      8.34 o 
   3  12   7       75.77       74.64      6.34 o 
   4  12   7        2.27       -0.03      4.06 o 
  -3  13   7        1.95       -2.39      2.60 o 
  -2  13   7       10.61       10.31      4.64 o 
  -1  13   7       66.16       74.39      4.80 o 
   0  13   7      123.55      135.12      4.57 o 
   1  13   7       64.98       74.80      3.91 o 
   2  13   7       10.83        9.14      2.68 o 
   3  13   7        1.70       -1.78      3.27 o 
  -3  14   7        8.60       10.20      3.51 o 
  -2  14   7        9.56        6.11      2.89 o 
  -1  14   7       18.71       21.01      5.14 o 
   0  14   7        0.08       -2.82      1.88 o 
   1  14   7       19.84       21.41      3.52 o 
   2  14   7        8.46        7.15      2.61 o 
   3  14   7        9.36       13.41      6.27 o 
  -2  15   7        0.35        2.59      3.16 o 
  -1  15   7       38.57       38.67      4.12 o 
   0  15   7       81.63       86.92      4.03 o 
   1  15   7       39.27       42.65      3.51 o 
   2  15   7        0.36       -1.28      4.71 o 
  -2  16   7       58.89       65.01      5.19 o 
  -1  16   7       29.95       25.04      3.85 o 
   0  16   7        2.01        2.22      2.78 o 
   1  16   7       30.16       31.77      3.93 o 
   2  16   7       59.37       45.64      9.15 o 
  -1  17   7       49.29       48.50      4.80 o 
   0  17   7       30.30       35.75      5.55 o 
   1  17   7       50.72       56.13      8.53 o 
   0   0   8     3033.02     3178.94     48.66 o 
   1   0   8      221.08      208.33      3.85 o 
   2   0   8      962.59      982.09     20.56 o 
   3   0   8       66.10       57.45      4.72 o 
   4   0   8      358.30      371.69     42.44 o 
   5   0   8       89.19       88.39      6.43 o 
  -5   1   8        2.73        3.78      3.41 o 
  -4   1   8      477.78      477.90     56.52 o 
  -3   1   8       98.82       97.39      6.15 o 
  -2   1   8       20.45       19.35      4.67 o 
  -1   1   8     1445.98     1493.07     26.92 o 
   0   1   8        0.36        3.44      0.94 o 
   1   1   8     1461.13     1537.83     38.11 o 
   2   1   8       20.11       20.67      2.78 o 
   3   1   8       96.47       99.91      6.24 o 
   4   1   8      475.28      488.91     40.13 o 
   5   1   8        3.01        0.70      3.53 o 
  -5   2   8      131.63      134.18     13.61 o 
  -4   2   8      215.42      215.34     13.92 o 
  -3   2   8      126.40      125.83      3.77 o 
  -2   2   8      323.06      330.69      5.80 o 
  -1   2   8       83.59       84.86      3.65 o 
   0   2   8      500.82      491.38      8.11 o 
   1   2   8       76.47       80.26      2.18 o 
   2   2   8      319.19      336.33      8.95 o 
   3   2   8      123.46      126.04      9.59 o 
   4   2   8      213.24      212.88     23.44 o 
   5   2   8      130.63      110.13      9.87 o 
  -5   3   8       18.73       17.83      4.19 o 
  -4   3   8      736.34      794.97     20.29 o 
  -3   3   8      147.35      157.26      5.45 o 
  -2   3   8      270.96      261.30      5.13 o 
  -1   3   8      800.70      863.41     15.42 o 
   0   3   8        0.91        1.23      0.82 o 
   1   3   8      816.27      866.63     12.74 o 
   2   3   8      267.19      255.41      4.49 o 
   3   3   8      145.33      175.15      5.38 o 
   4   3   8      733.24      800.96     50.72 o 
   5   3   8       18.45       20.21      4.61 o 
  -5   4   8      100.47      104.33      7.23 o 
  -4   4   8       92.54       93.78      4.92 o 
  -3   4   8      325.04      321.46      6.49 o 
  -2   4   8      178.14      182.89      4.27 o 
  -1   4   8      226.75      218.27      4.95 o 
   0   4   8      144.35      151.63      3.60 o 
   1   4   8      215.21      207.66      3.52 o 
   2   4   8      172.59      176.10      4.48 o 
   3   4   8      328.53      341.75     21.61 o 
   4   4   8       89.91       90.04      8.19 o 
   5   4   8      102.45      100.15      7.10 o 
  -5   5   8       19.98        9.04      5.52 o 
  -4   5   8      348.83      362.44     13.84 o 
  -3   5   8       76.35       74.47      3.37 o 
  -2   5   8       30.38       30.19      2.20 o 
  -1   5   8      455.29      454.95      7.14 o 
   0   5   8      100.58       98.10      2.92 o 
   1   5   8      465.78      465.38      9.61 o 
   2   5   8       28.52       25.04      3.09 o 
   3   5   8       80.98       84.45      5.32 o 
   4   5   8      351.59      362.29     21.03 o 
   5   5   8       20.49       22.46      4.62 o 
  -5   6   8       28.24       18.37      3.86 o 
  -4   6   8       58.81       62.98      4.71 o 
  -3   6   8      273.96      270.66      6.25 o 
  -2   6   8       31.58       40.50      2.61 o 
  -1   6   8      395.90      402.08      8.64 o 
   0   6   8      354.64      364.99      6.54 o 
   1   6   8      387.18      396.47     19.46 o 
   2   6   8       33.40       26.03      5.33 o 
   3   6   8      280.99      272.50      8.74 o 
   4   6   8       59.56       78.67      6.21 o 
   5   6   8       29.78       26.10      4.76 o 
  -4   7   8      153.38      143.74      5.96 o 
  -3   7   8      109.70      121.17      6.51 o 
  -2   7   8       31.77       33.20      2.49 o 
  -1   7   8      465.97      465.07      7.54 o 
   0   7   8       20.25       21.17      2.35 o 
   1   7   8      477.66      472.02     10.81 o 
   2   7   8       32.11       27.62      3.42 o 
   3   7   8      114.42      125.09      6.03 o 
   4   7   8      154.53      144.64      6.86 o 
  -4   8   8       67.23       72.71      4.44 o 
  -3   8   8      149.08      142.16      4.74 o 
  -2   8   8      749.95      722.56     11.09 o 
  -1   8   8      152.12      165.57      5.94 o 
   0   8   8        4.49       11.58      2.09 o 
   1   8   8      148.47      157.71      5.81 o 
   2   8   8      754.63      722.09     15.46 o 
   3   8   8      152.77      157.20      6.66 o 
   4   8   8       67.50       58.57      5.59 o 
  -4   9   8       65.99       69.23      4.53 o 
  -3   9   8      157.30      157.31      5.10 o 
  -2   9   8        2.28       -0.62      1.68 o 
  -1   9   8      366.85      374.63      8.26 o 
   0   9   8       51.56       63.29      5.96 o 
   1   9   8      370.41      362.37      9.60 o 
   2   9   8        2.08        3.59      2.63 o 
   3   9   8      160.04      160.45     12.82 o 
   4   9   8       66.06       70.09      6.18 o 
  -4  10   8       39.77       42.13      4.58 o 
  -3  10   8      125.27      130.80      7.13 o 
  -2  10   8      299.84      286.58      7.72 o 
  -1  10   8       90.03       84.29      6.63 o 
   0  10   8       14.47       17.65      2.72 o 
   1  10   8       87.76       85.05      4.87 o 
   2  10   8      304.25      285.35      8.69 o 
   3  10   8      122.77      124.91      6.22 o 
   4  10   8       39.94       43.99      8.12 o 
  -4  11   8        7.30        5.33      3.22 o 
  -3  11   8      157.04      162.43      6.39 o 
  -2  11   8       42.54       49.85      6.05 o 
  -1  11   8      328.54      323.89      8.12 o 
   0  11   8       73.67       90.87      4.40 o 
   1  11   8      332.01      333.97      9.48 o 
   2  11   8       41.53       51.86     16.62 o 
   3  11   8      156.17      150.62      6.84 o 
   4  11   8        7.36        3.29      3.79 o 
  -3  12   8       49.37       61.89      5.09 o 
  -2  12   8      106.35      101.74      4.95 o 
  -1  12   8      161.66      132.40      5.53 o 
   0  12   8       19.91       22.76      2.71 o 
   1  12   8      162.31      163.04     18.86 o 
   2  12   8      104.90      105.48      5.59 o 
   3  12   8       49.94       58.90      7.65 o 
  -3  13   8       23.07       21.03      3.76 o 
  -2  13   8       32.85       38.50      4.06 o 
  -1  13   8      157.02      161.20      5.92 o 
   0  13   8      232.03      235.36      6.04 o 
   1  13   8      161.21      161.48      5.71 o 
   2  13   8       34.21       37.46      3.79 o 
   3  13   8       23.78       27.40      7.30 o 
  -3  14   8       87.24       95.69      5.73 o 
  -2  14   8       54.01       57.47      4.80 o 
  -1  14   8        4.07        4.75      2.56 o 
   0  14   8      103.37       99.61      4.31 o 
   1  14   8        4.82        3.93      2.52 o 
   2  14   8       55.43       63.95      4.72 o 
   3  14   8       85.86       80.38     11.13 o 
  -2  15   8        4.54        1.55      2.75 o 
  -1  15   8       96.28       92.16      4.91 o 
   0  15   8        5.81       19.77      3.36 o 
   1  15   8       95.88       88.72      6.47 o 
   2  15   8        4.91       -0.12      3.19 o 
  -1  16   8       42.68       45.32      6.36 o 
   0  16   8       63.50       58.84      4.84 o 
   1  16   8       43.32       70.97     11.42 o 
   0  17   8       82.16       97.51      9.58 o 
   1   0   9      392.03      386.85      6.41 o 
   2   0   9     1913.47     1876.25     35.03 o 
   3   0   9      881.00      917.49     28.98 o 
   4   0   9        2.47        5.64      2.99 o 
   5   0   9        0.02        0.96      3.26 o 
  -5   1   9       53.35       63.96      7.04 o 
  -4   1   9       33.36       31.26      4.69 o 
  -3   1   9      235.42      231.25      7.50 o 
  -2   1   9       29.52       32.61      4.59 o 
  -1   1   9       74.15       68.74      5.76 o 
   0   1   9        6.46        3.29      1.03 o 
   1   1   9       73.91       69.85      2.23 o 
   2   1   9       30.59       34.67      3.65 o 
   3   1   9      231.37      221.61     22.86 o 
   4   1   9       32.97       27.39      4.37 o 
   5   1   9       52.04       53.95      8.43 o 
  -5   2   9        1.66       -0.69      3.47 o 
  -4   2   9       13.95       15.44      3.67 o 
  -3   2   9      947.66      968.07     31.21 o 
  -2   2   9       79.93       82.09      3.39 o 
  -1   2   9      391.84      395.53     10.59 o 
   0   2   9      996.14     1130.18     13.62 o 
   1   2   9      394.80      392.37      9.79 o 
   2   2   9       83.18       79.92      2.86 o 
   3   2   9      935.34      997.60     24.78 o 
   4   2   9       13.22       16.82      5.37 o 
   5   2   9        1.80        0.54      4.41 o 
  -5   3   9       41.01       46.40      6.18 o 
  -4   3   9      120.64      128.84     11.09 o 
  -3   3   9       99.22      101.62      5.72 o 
  -2   3   9       91.58       88.70      2.96 o 
  -1   3   9       62.00       47.41      2.32 o 
   0   3   9       38.05       31.71      1.86 o 
   1   3   9       57.86       48.31      1.83 o 
   2   3   9       88.24       87.42      3.30 o 
   3   3   9      105.67      111.57      4.50 o 
   4   3   9      118.49      130.50      8.06 o 
   5   3   9       40.71       41.42      5.57 o 
  -5   4   9       13.62        9.96      5.51 o 
  -4   4   9      124.22      129.99      5.41 o 
  -3   4   9      554.79      554.76     13.72 o 
  -2   4   9      154.67      142.55      5.04 o 
  -1   4   9      341.82      336.81      7.48 o 
   0   4   9      317.24      354.36      7.30 o 
   1   4   9      349.98      341.88     12.81 o 
   2   4   9      158.90      150.45      6.67 o 
   3   4   9      550.49      561.91     41.39 o 
   4   4   9      120.88      116.79      8.36 o 
   5   4   9       13.43       11.03      4.16 o 
  -5   5   9       31.47       28.30      5.10 o 
  -4   5   9      140.22      145.49      6.73 o 
  -3   5   9       13.78       14.33      2.17 o 
  -2   5   9       21.03       19.64      1.98 o 
  -1   5   9      139.10      140.85      3.93 o 
   0   5   9      826.27      776.77     14.91 o 
   1   5   9      140.95      134.02      3.66 o 
   2   5   9       20.00       16.04      2.76 o 
   3   5   9       14.13       18.08      3.37 o 
   4   5   9      139.08      132.51      7.04 o 
   5   5   9       30.25       25.91      5.07 o 
  -4   6   9        6.47        8.53      2.75 o 
  -3   6   9      411.72      414.61      8.06 o 
  -2   6   9      203.36      193.85      4.73 o 
  -1   6   9      536.00      498.33     14.00 o 
   0   6   9     2565.43     2814.62     49.82 o 
   1   6   9      541.35      516.31     19.43 o 
   2   6   9      206.52      199.93     20.35 o 
   3   6   9      411.65      408.77     11.27 o 
   4   6   9        6.21        5.18      3.19 o 
  -4   7   9       47.83       61.55      5.86 o 
  -3   7   9       51.63       47.76      4.50 o 
  -2   7   9       19.19       12.50      1.98 o 
  -1   7   9      395.30      392.46      6.83 o 
   0   7   9      359.48      348.15     12.68 o 
   1   7   9      391.68      394.27     21.01 o 
   2   7   9       17.78       19.19      3.90 o 
   3   7   9       54.29       41.28      4.55 o 
   4   7   9       45.12       49.23      5.29 o 
  -4   8   9       38.46       41.43      4.58 o 
  -3   8   9      249.06      235.10      6.10 o 
  -2   8   9      175.12      155.61      7.26 o 
  -1   8   9      558.97      537.98     13.59 o 
   0   8   9     1204.42     1240.53     22.79 o 
   1   8   9      552.13      552.31     28.13 o 
   2   8   9      178.01      162.88      6.40 o 
   3   8   9      244.90      234.34      8.42 o 
   4   8   9       40.04       41.45      5.03 o 
  -4   9   9       47.25       49.27      3.97 o 
  -3   9   9        3.57        4.68      2.09 o 
  -2   9   9      106.72       90.80      4.37 o 
  -1   9   9      141.61      149.38      5.13 o 
   0   9   9      131.40      139.20      4.96 o 
   1   9   9      144.31      152.26      6.18 o 
   2   9   9      105.76      101.08      5.33 o 
   3   9   9        3.90        7.44      3.72 o 
   4   9   9       44.19       51.08      7.66 o 
  -4  10   9       25.68       28.96      3.56 o 
  -3  10   9       68.27       68.40      4.99 o 
  -2  10   9        1.61        0.88      2.12 o 
  -1  10   9      312.35      297.82      7.57 o 
   0  10   9      411.42      401.78      9.91 o 
   1  10   9      315.21      292.95     15.61 o 
   2  10   9        1.58       -1.71      2.44 o 
   3  10   9       65.42       75.25      5.85 o 
   4  10   9       26.72       30.27      4.73 o 
  -4  11   9       47.89       65.53      5.97 o 
  -3  11   9       17.69       25.88      3.88 o 
  -2  11   9        8.39        6.13      2.52 o 
  -1  11   9        7.77        8.57      2.62 o 
   0  11   9      254.32      249.86      7.04 o 
   1  11   9        8.05       12.56      3.40 o 
   2  11   9        8.54        4.76      3.47 o 
   3  11   9       17.31       21.83      5.02 o 
   4  11   9       47.10       53.74      8.55 o 
  -3  12   9       55.04       54.95      4.87 o 
  -2  12   9       41.53       45.27      9.35 o 
  -1  12   9      167.72      150.41      5.67 o 
   0  12   9      224.12      245.78      7.16 o 
   1  12   9      164.95      170.68     12.13 o 
   2  12   9       41.35       42.90      4.66 o 
   3  12   9       53.23       52.95      7.35 o 
  -3  13   9        2.54        1.28      2.83 o 
  -2  13   9       31.57       31.58      6.16 o 
  -1  13   9       19.34       20.31      3.44 o 
   0  13   9      119.40      106.57      4.40 o 
   1  13   9       18.54       24.90      4.04 o 
   2  13   9       32.07       27.99      4.25 o 
   3  13   9        2.16        1.92      5.48 o 
  -2  14   9        9.97        6.84      2.90 o 
  -1  14   9       34.25       33.19      3.89 o 
   0  14   9      156.03      153.60      5.22 o 
   1  14   9       33.35       33.98      3.82 o 
   2  14   9        9.28       15.91      3.28 o 
  -2  15   9       12.06       11.41      3.36 o 
  -1  15   9       15.74       17.86      3.57 o 
   0  15   9      191.58      227.36      8.05 o 
   1  15   9       15.08       13.80      3.15 o 
   2  15   9       12.47       18.61      3.43 o 
  -1  16   9       74.05       70.98      5.46 o 
   0  16   9       84.40       91.54      5.68 o 
   1  16   9       75.01       66.03      5.16 o 
   0   0  10       80.93       60.61      3.13 o 
   1   0  10       10.58        8.32      1.31 o 
   2   0  10       90.04       98.61      3.14 o 
   3   0  10      459.72      503.05     16.41 o 
   4   0  10      178.60      163.88      7.93 o 
   5   0  10       64.14       80.24     10.10 o 
  -5   1  10       19.81       17.97      6.84 o 
  -4   1  10       54.38       73.34      7.46 o 
  -3   1  10      777.79      771.21     31.41 o 
  -2   1  10       60.60       55.37      3.05 o 
  -1   1  10      380.15      388.71      9.45 o 
   0   1  10      569.03      615.63      8.48 o 
   1   1  10      393.19      410.41      6.60 o 
   2   1  10       59.39       58.35      2.80 o 
   3   1  10      775.66      765.91     57.06 o 
   4   1  10       53.97       56.76      5.21 o 
   5   1  10       20.05       18.28      6.80 o 
  -5   2  10       52.73       70.47      6.56 o 
  -4   2  10      240.23      216.87     19.65 o 
  -3   2  10      296.64      320.32     19.98 o 
  -2   2  10      177.06      161.71      4.85 o 
  -1   2  10       56.14       59.93      2.36 o 
   0   2  10       42.59       64.16      2.26 o 
   1   2  10       56.00       62.79      2.22 o 
   2   2  10      174.72      164.20      3.85 o 
   3   2  10      296.25      315.52      7.89 o 
   4   2  10      242.88      224.62      9.09 o 
   5   2  10       53.11       55.64      6.30 o 
  -5   3  10       35.88       36.63      5.50 o 
  -4   3  10       58.73       67.46      8.91 o 
  -3   3  10      147.75      155.42      4.93 o 
  -2   3  10      121.89      126.28      4.20 o 
  -1   3  10       40.09       41.79      3.00 o 
   0   3  10      245.68      232.07      4.31 o 
   1   3  10       44.83       47.01      2.09 o 
   2   3  10      117.29      124.68      5.98 o 
   3   3  10      148.87      164.85      7.09 o 
   4   3  10       58.16       64.69      5.94 o 
   5   3  10       36.08       45.74      8.77 o 
  -5   4  10       39.69       56.13      6.10 o 
  -4   4  10      230.64      227.75     16.59 o 
  -3   4  10      436.41      420.01     10.79 o 
  -2   4  10      102.47      101.98      4.61 o 
  -1   4  10      106.89       93.51      3.78 o 
   0   4  10      973.12      930.70     11.82 o 
   1   4  10      106.03       97.54      2.54 o 
   2   4  10      105.18      108.25     13.68 o 
   3   4  10      434.56      413.50     12.29 o 
   4   4  10      232.18      227.94     11.33 o 
   5   4  10       39.82       42.59      5.91 o 
  -4   5  10        3.20        5.19      2.68 o 
  -3   5  10       47.42       52.56      4.14 o 
  -2   5  10      137.15      135.18      3.92 o 
  -1   5  10       12.17       15.53      1.95 o 
   0   5  10        7.65        6.68      1.24 o 
   1   5  10       10.20        9.01      2.39 o 
   2   5  10      135.50      126.75      5.59 o 
   3   5  10       48.41       51.40      5.55 o 
   4   5  10        2.56        4.27      3.84 o 
  -4   6  10      124.58      119.88      5.64 o 
  -3   6  10      167.51      158.75      7.61 o 
  -2   6  10       12.77       10.43      1.91 o 
  -1   6  10      179.17      180.60      5.55 o 
   0   6  10      405.95      406.59     12.55 o 
   1   6  10      175.29      176.39      6.26 o 
   2   6  10       14.05        7.86      2.81 o 
   3   6  10      164.87      171.53     14.88 o 
   4   6  10      125.95      116.42      6.64 o 
  -4   7  10       49.84       37.21      4.17 o 
  -3   7  10      115.97      119.60      4.36 o 
  -2   7  10      202.07      208.48      7.02 o 
  -1   7  10      144.03      148.24      4.91 o 
   0   7  10       55.77       43.01      7.97 o 
   1   7  10      150.57      153.45      5.98 o 
   2   7  10      203.49      190.24      7.01 o 
   3   7  10      116.36      114.22     13.77 o 
   4   7  10       48.23       38.31      5.24 o 
  -4   8  10        6.94        9.22      3.13 o 
  -3   8  10       64.19       73.91      4.77 o 
  -2   8  10      409.90      374.72      7.40 o 
  -1   8  10      283.42      273.49     11.95 o 
   0   8  10       26.32       38.10      4.00 o 
   1   8  10      290.73      291.41      8.57 o 
   2   8  10      410.14      374.06     10.42 o 
   3   8  10       63.59       71.99      5.69 o 
   4   8  10        7.14        9.69      3.59 o 
  -4   9  10       21.13       14.85      2.92 o 
  -3   9  10       57.53       58.44      3.78 o 
  -2   9  10       38.19       37.79      4.51 o 
  -1   9  10       96.97      103.05      4.53 o 
   0   9  10      315.54      306.12      9.05 o 
   1   9  10      101.65       99.86      5.40 o 
   2   9  10       40.73       47.56     12.78 o 
   3   9  10       58.25       50.27      5.22 o 
   4   9  10       21.23       13.28      5.21 o 
  -4  10  10        5.90        7.74      3.72 o 
  -3  10  10      147.67      154.28      6.34 o 
  -2  10  10      116.85      118.66      5.09 o 
  -1  10  10      149.71      133.45      6.10 o 
   0  10  10       10.30       11.84      5.04 o 
   1  10  10      155.59      152.03      6.49 o 
   2  10  10      117.94      114.13      8.53 o 
   3  10  10      146.94      148.30      7.00 o 
   4  10  10        5.76        6.91      4.35 o 
  -3  11  10       43.57       57.27      4.92 o 
  -2  11  10      181.78      175.22      6.27 o 
  -1  11  10       33.84       26.39      4.68 o 
   0  11  10      119.38      121.40      5.12 o 
   1  11  10       31.95       30.59      9.12 o 
   2  11  10      182.53      173.24      7.24 o 
   3  11  10       43.06       65.21      8.93 o 
  -3  12  10      103.48      103.69      6.87 o 
  -2  12  10       71.62       62.48      5.26 o 
  -1  12  10      197.61      192.51      6.48 o 
   0  12  10        0.69       -1.66      2.26 o 
   1  12  10      198.88      206.72      7.89 o 
   2  12  10       70.01       76.05      5.89 o 
   3  12  10      105.35      109.06      6.32 o 
  -3  13  10        6.05        8.89      3.46 o 
  -2  13  10       41.02       32.62      3.82 o 
  -1  13  10        1.68       -3.11      2.20 o 
   0  13  10        0.15       -2.22      2.06 o 
   1  13  10        1.70       -2.44      3.87 o 
   2  13  10       42.13       42.17      5.96 o 
   3  13  10        5.56        5.97      3.47 o 
  -2  14  10       49.42       48.34      4.69 o 
  -1  14  10       16.70       12.20      3.46 o 
   0  14  10        0.01        1.92      3.48 o 
   1  14  10       17.86       15.59      3.79 o 
   2  14  10       49.69       45.46      5.27 o 
  -2  15  10       41.61       44.94      4.77 o 
  -1  15  10       34.54       38.53      4.36 o 
   0  15  10       40.19       48.61      4.66 o 
   1  15  10       34.80       48.38      4.51 o 
   2  15  10       43.66       38.90      4.33 o 
   0  16  10       36.73       41.17      4.58 o 
   1   0  11      584.21      594.67      8.60 o 
   2   0  11      113.60      113.15      3.45 o 
   3   0  11        2.58        1.06      2.68 o 
   4   0  11        0.85       -1.77      2.72 o 
   5   0  11       32.09       26.65      7.02 o 
  -5   1  11       46.36       48.57      5.92 o 
  -4   1  11       34.12       31.14      7.70 o 
  -3   1  11      224.34      216.67      7.71 o 
  -2   1  11      423.10      419.27     14.25 o 
  -1   1  11      144.77      153.85      4.61 o 
   0   1  11      129.63      133.40      3.33 o 
   1   1  11      145.06      145.53      4.47 o 
   2   1  11      415.80      410.19     14.34 o 
   3   1  11      219.27      226.01      6.62 o 
   4   1  11       34.23       21.95      6.34 o 
   5   1  11       45.83       38.30      7.64 o 
  -5   2  11       36.14       42.08      5.62 o 
  -4   2  11       31.25       45.95     11.78 o 
  -3   2  11       64.77       67.87      4.18 o 
  -2   2  11      129.62      126.33      5.09 o 
  -1   2  11      734.83      767.39     14.26 o 
   0   2  11       21.01       18.98      1.68 o 
   1   2  11      723.37      760.90     10.72 o 
   2   2  11      123.61      120.14      8.11 o 
   3   2  11       64.60       72.26      5.92 o 
   4   2  11       30.66       33.04      4.86 o 
   5   2  11       35.33       40.72      5.62 o 
  -4   3  11       10.95        7.83      3.40 o 
  -3   3  11       53.11       46.92      4.16 o 
  -2   3  11      327.38      340.39     13.98 o 
  -1   3  11       62.75       60.06      2.86 o 
   0   3  11      247.49      269.18      4.91 o 
   1   3  11       62.03       60.42      2.32 o 
   2   3  11      316.40      322.72     37.14 o 
   3   3  11       50.22       44.86      4.84 o 
   4   3  11       10.83        8.01      3.56 o 
  -4   4  11       60.45       59.87      7.40 o 
  -3   4  11      181.62      166.50      4.81 o 
  -2   4  11       31.75       22.56      2.55 o 
  -1   4  11      561.13      561.62      9.77 o 
   0   4  11       59.50       58.79      2.28 o 
   1   4  11      557.16      567.52     12.64 o 
   2   4  11       32.92       27.36      3.52 o 
   3   4  11      182.53      177.38     10.66 o 
   4   4  11       60.20       74.19      6.37 o 
  -4   5  11       10.29        5.82      2.71 o 
  -3   5  11       57.90       56.81      3.46 o 
  -2   5  11       81.48       65.78      4.04 o 
  -1   5  11      225.13      225.04      5.50 o 
   0   5  11      111.98      106.58      2.97 o 
   1   5  11      231.81      245.08      7.58 o 
   2   5  11       84.68       67.64      4.48 o 
   3   5  11       54.83       57.60      7.78 o 
   4   5  11       10.91        7.19      3.94 o 
  -4   6  11       58.07       79.28      5.42 o 
  -3   6  11       38.19       39.39      3.20 o 
  -2   6  11      121.61      116.53      5.67 o 
  -1   6  11      275.40      265.06      6.13 o 
   0   6  11      248.76      241.23      6.44 o 
   1   6  11      277.56      262.63      8.07 o 
   2   6  11      122.43      113.59      8.05 o 
   3   6  11       35.71       37.00      5.79 o 
   4   6  11       57.12       75.09      6.59 o 
  -4   7  11       10.88        6.70      3.05 o 
  -3   7  11       66.93       74.80      4.16 o 
  -2   7  11        8.74        7.74      1.96 o 
  -1   7  11       92.41       89.59      4.93 o 
   0   7  11       24.27       19.14      3.25 o 
   1   7  11       88.94       94.82      5.19 o 
   2   7  11        9.48        5.40      2.85 o 
   3   7  11       66.43       81.59      6.13 o 
   4   7  11       11.50        9.49      3.77 o 
  -4   8  11      293.00      304.60     11.30 o 
  -3   8  11       29.73       28.47      3.06 o 
  -2   8  11        2.45        1.12      3.11 o 
  -1   8  11       78.53       75.28      6.36 o 
   0   8  11       67.21       70.40      4.67 o 
   1   8  11       78.16       87.40      5.02 o 
   2   8  11        2.41        2.91      2.89 o 
   3   8  11       27.91       25.87      4.20 o 
   4   8  11      290.11      282.72     10.36 o 
  -4   9  11        5.93        7.19      3.40 o 
  -3   9  11       84.01       89.62      5.12 o 
  -2   9  11       66.55       66.75      5.75 o 
  -1   9  11      108.92      101.03      4.60 o 
   0   9  11      585.16      531.48     14.53 o 
   1   9  11      114.42      108.84     10.59 o 
   2   9  11       65.63       67.32     10.65 o 
   3   9  11       81.72       95.05      5.78 o 
   4   9  11        6.54        2.46      4.61 o 
  -3  10  11        1.44        0.77      3.04 o 
  -2  10  11       15.24       13.60      2.91 o 
  -1  10  11      304.70      296.96      7.98 o 
   0  10  11      226.75      237.97      8.28 o 
   1  10  11      308.49      289.54      9.47 o 
   2  10  11       15.52       18.48      3.69 o 
   3  10  11        1.64        2.56      3.88 o 
  -3  11  11       59.47       69.11      5.35 o 
  -2  11  11       15.35       13.51      3.10 o 
  -1  11  11       81.17       83.76      5.64 o 
   0  11  11      253.04      259.51     10.06 o 
   1  11  11       82.21       75.55      5.09 o 
   2  11  11       15.76       17.89      3.95 o 
   3  11  11       57.63       66.27      6.13 o 
  -3  12  11        5.81        2.69      2.89 o 
  -2  12  11       43.93       42.70      4.32 o 
  -1  12  11      123.58      107.06      5.09 o 
   0  12  11      360.80      368.47     10.99 o 
   1  12  11      124.19      116.94      7.21 o 
   2  12  11       43.72       57.24      5.48 o 
   3  12  11        5.61       10.08      3.67 o 
  -2  13  11       36.98       33.38      5.26 o 
  -1  13  11       56.86       52.44      6.33 o 
   0  13  11        0.53        1.36      3.16 o 
   1  13  11       56.62       65.56      5.73 o 
   2  13  11       37.08       33.13      4.85 o 
  -2  14  11        5.77        1.58      2.87 o 
  -1  14  11        8.28        9.16      3.14 o 
   0  14  11       57.74       51.79      5.56 o 
   1  14  11        8.48        7.46      3.39 o 
   2  14  11        5.34        5.19      5.02 o 
  -1  15  11       38.69       36.19      4.44 o 
   0  15  11        0.59       -0.69      3.12 o 
   1  15  11       38.80       37.38      4.20 o 
   0   0  12     2728.64     2846.77     45.21 o 
   1   0  12      468.31      515.83     10.10 o 
   2   0  12      294.79      298.56      7.54 o 
   3   0  12        9.46        6.83      2.66 o 
   4   0  12      457.58      463.68     19.56 o 
  -4   1  12        1.52        0.75      3.06 o 
  -3   1  12       46.02       43.92      4.61 o 
  -2   1  12      113.15      108.44      3.59 o 
  -1   1  12      571.16      577.30     17.07 o 
   0   1  12       41.33       51.35      3.63 o 
   1   1  12      565.79      566.98     12.15 o 
   2   1  12      115.14      116.52      4.28 o 
   3   1  12       42.00       35.29      4.22 o 
   4   1  12        1.31        4.65      6.08 o 
  -4   2  12      233.27      252.01     33.93 o 
  -3   2  12       18.72       17.34      2.93 o 
  -2   2  12       64.92       61.71      3.26 o 
  -1   2  12      111.91      111.53      5.04 o 
   0   2  12      555.92      519.52      7.87 o 
   1   2  12      115.15      118.23      4.58 o 
   2   2  12       65.63       66.84      3.43 o 
   3   2  12       17.53       12.44      3.71 o 
   4   2  12      229.25      247.79      9.90 o 
  -4   3  12       17.12       26.24      4.32 o 
  -3   3  12       14.64       17.26      2.84 o 
  -2   3  12       60.64       63.99      3.49 o 
  -1   3  12      114.54       96.05      3.18 o 
   0   3  12       91.84       82.51      2.79 o 
   1   3  12      109.42       95.73      2.91 o 
   2   3  12       58.55       66.27      4.70 o 
   3   3  12       15.47       21.94      5.08 o 
   4   3  12       17.02       18.07      5.82 o 
  -4   4  12       73.76       79.64      9.33 o 
  -3   4  12      114.30      107.31      5.14 o 
  -2   4  12      158.98      157.42     15.35 o 
  -1   4  12       49.62       46.44      2.94 o 
   0   4  12      598.09      612.66      8.86 o 
   1   4  12       49.41       53.53      4.24 o 
   2   4  12      160.48      140.42      6.25 o 
   3   4  12      111.13      117.05     18.09 o 
   4   4  12       71.89       82.23      8.30 o 
  -4   5  12        8.14        4.58      2.79 o 
  -3   5  12       38.62       40.18      3.87 o 
  -2   5  12      235.55      235.42     10.63 o 
  -1   5  12      147.23      137.70      4.41 o 
   0   5  12        5.38        3.75      1.79 o 
   1   5  12      144.88      132.90      5.73 o 
   2   5  12      237.27      243.11      8.36 o 
   3   5  12       39.56       34.41      4.54 o 
   4   5  12        8.35        2.87      3.18 o 
  -4   6  12       73.72       88.28      8.44 o 
  -3   6  12      123.56      116.12      4.27 o 
  -2   6  12        6.67       11.64      2.47 o 
  -1   6  12      331.02      309.49      8.99 o 
   0   6  12      172.06      171.22      4.96 o 
   1   6  12      333.56      341.08      9.74 o 
   2   6  12        6.92       11.12      3.27 o 
   3   6  12      126.83      114.32      7.27 o 
   4   6  12       73.24       88.61      6.57 o 
  -4   7  12        7.46        9.00      4.65 o 
  -3   7  12       14.72       12.77      2.42 o 
  -2   7  12      244.16      240.54      7.36 o 
  -1   7  12      269.03      245.98      8.10 o 
   0   7  12       20.47       20.19      3.54 o 
   1   7  12      270.20      266.07      8.68 o 
   2   7  12      249.57      245.73      8.54 o 
   3   7  12       14.66        8.50      3.34 o 
   4   7  12        7.53        2.52      3.31 o 
  -4   8  12       45.06       51.39      5.43 o 
  -3   8  12       95.89       93.96      4.49 o 
  -2   8  12      153.03      142.97      5.44 o 
  -1   8  12      282.03      277.25     11.19 o 
   0   8  12      165.37      159.16      6.88 o 
   1   8  12      286.80      275.97      9.85 o 
   2   8  12      153.01      146.18      6.65 o 
   3   8  12       98.31      102.29      6.18 o 
   4   8  12       44.26       42.77      5.96 o 
  -3   9  12       21.36       18.34      3.38 o 
  -2   9  12       36.18       39.34      3.84 o 
  -1   9  12       89.05       90.57      5.49 o 
   0   9  12        0.01        1.93      3.12 o 
   1   9  12       88.99       97.19      5.62 o 
   2   9  12       38.85       33.53      6.92 o 
   3   9  12       20.81       16.53      4.07 o 
  -3  10  12       64.35       83.27      5.65 o 
  -2  10  12       30.91       29.35      3.63 o 
  -1  10  12      126.91      127.80      6.56 o 
   0  10  12       55.79       58.55      5.41 o 
   1  10  12      123.87      131.62      6.48 o 
   2  10  12       30.39       29.26      4.25 o 
   3  10  12       63.70       68.77      6.16 o 
  -3  11  12       32.05       32.95      4.34 o 
  -2  11  12      124.83      128.94      5.74 o 
  -1  11  12        5.32        7.20      2.71 o 
   0  11  12       21.21       22.86      5.04 o 
   1  11  12        5.07        4.01      3.17 o 
   2  11  12      126.53      127.46     11.67 o 
   3  11  12       31.78       33.83      5.13 o 
  -3  12  12       42.58       43.85      4.83 o 
  -2  12  12       28.17       28.22      3.79 o 
  -1  12  12      123.58      124.86      5.51 o 
   0  12  12        0.04       -1.39      2.87 o 
   1  12  12      123.70      114.98      6.30 o 
   2  12  12       27.55       29.90      4.66 o 
   3  12  12       42.96       39.56      6.59 o 
  -2  13  12       43.93       45.97      4.71 o 
  -1  13  12        5.31       -0.13      2.40 o 
   0  13  12        0.03       -2.30      3.05 o 
   1  13  12        5.71        1.20      3.35 o 
   2  13  12       44.50       56.29      5.69 o 
  -1  14  12       18.15       24.47      3.92 o 
   0  14  12        5.76        7.42      3.87 o 
   1  14  12       19.78       27.25      6.29 o 
   0  15  12        5.11        2.05      3.65 o 
   1   0  13       50.92       59.14      3.57 o 
   2   0  13      426.25      402.09      8.49 o 
   3   0  13      211.00      221.09      6.87 o 
   4   0  13       61.22       70.10      6.43 o 
  -4   1  13        1.51        6.13      4.85 o 
  -3   1  13       41.17       49.52      4.12 o 
  -2   1  13       67.58       70.31      3.18 o 
  -1   1  13      279.38      283.79      6.43 o 
   0   1  13        7.36        5.40      1.55 o 
   1   1  13      280.96      279.13      5.44 o 
   2   1  13       70.34       72.00      3.70 o 
   3   1  13       41.48       53.41      5.46 o 
   4   1  13        1.49        0.78      3.29 o 
  -4   2  13       18.57        9.14      3.84 o 
  -3   2  13      277.07      272.64     18.85 o 
  -2   2  13      149.65      151.25      4.36 o 
  -1   2  13      140.67      132.15      3.82 o 
   0   2  13      252.98      284.87      5.46 o 
   1   2  13      133.39      130.88      4.12 o 
   2   2  13      149.31      146.34      6.69 o 
   3   2  13      272.19      267.35      9.68 o 
   4   2  13       18.22       13.90      4.09 o 
  -4   3  13       11.93       10.03      3.92 o 
  -3   3  13       38.11       48.01      4.64 o 
  -2   3  13      415.20      404.72     16.93 o 
  -1   3  13      182.51      183.19      4.49 o 
   0   3  13        0.84        0.71      1.35 o 
   1   3  13      186.40      181.67     11.40 o 
   2   3  13      415.13      406.03     16.16 o 
   3   3  13       36.33       46.88      7.08 o 
   4   3  13       11.63        8.24      3.76 o 
  -4   4  13       59.11       74.47      6.50 o 
  -3   4  13      112.75      109.69      7.58 o 
  -2   4  13       17.38       12.89      2.40 o 
  -1   4  13      214.07      207.97      4.86 o 
   0   4  13       85.69       81.06      3.70 o 
   1   4  13      207.39      213.39      7.44 o 
   2   4  13       17.39       14.28      3.22 o 
   3   4  13      112.61      104.16      6.22 o 
   4   4  13       58.55       67.41     15.17 o 
  -4   5  13       24.70       24.82      4.76 o 
  -3   5  13       40.94       45.87      4.03 o 
  -2   5  13      293.13      257.54     10.29 o 
  -1   5  13      339.63      331.58     14.77 o 
   0   5  13       31.44       32.48      2.94 o 
   1   5  13      347.17      339.84      9.67 o 
   2   5  13      290.80      257.47      8.83 o 
   3   5  13       39.63       39.36      4.99 o 
   4   5  13       24.29       33.13      8.80 o 
  -4   6  13       20.54       29.09      3.89 o 
  -3   6  13       18.09       18.56      3.12 o 
  -2   6  13        4.11        1.98      2.12 o 
  -1   6  13      139.13      128.85     15.94 o 
   0   6  13      310.14      305.51      9.20 o 
   1   6  13      133.84      124.44      6.16 o 
   2   6  13        4.03        0.16      2.60 o 
   3   6  13       17.17       24.14      4.17 o 
   4   6  13       21.24       32.31      6.40 o 
  -4   7  13       24.83       24.15      3.85 o 
  -3   7  13       53.58       54.36      3.72 o 
  -2   7  13       97.88       80.88      5.22 o 
  -1   7  13      267.14      249.11     14.46 o 
   0   7  13       24.66       27.25      4.17 o 
   1   7  13      264.01      247.31      8.75 o 
   2   7  13       93.46       85.14      6.13 o 
   3   7  13       54.49       60.92      5.73 o 
   4   7  13       24.53       25.24      4.90 o 
  -3   8  13       13.90       15.29      3.08 o 
  -2   8  13       13.48       11.74      3.47 o 
  -1   8  13      229.06      215.20      7.99 o 
   0   8  13      758.13      787.89     18.85 o 
   1   8  13      225.82      214.05      8.09 o 
   2   8  13       13.34        6.81      3.20 o 
   3   8  13       13.55       18.34      4.00 o 
  -3   9  13       43.04       44.99      4.39 o 
  -2   9  13       34.81       34.67      4.28 o 
  -1   9  13      232.68      228.89     11.55 o 
   0   9  13       12.27       20.02      3.91 o 
   1   9  13      234.61      236.59     15.40 o 
   2   9  13       34.09       39.63     12.19 o 
   3   9  13       43.17       48.54      5.59 o 
  -3  10  13        1.84       -3.60      2.46 o 
  -2  10  13        3.30        1.15      2.54 o 
  -1  10  13      134.23      125.73      6.50 o 
   0  10  13      185.59      181.94      7.56 o 
   1  10  13      134.17      123.69      7.93 o 
   2  10  13        3.23        3.92      3.23 o 
   3  10  13        1.80        0.45      3.50 o 
  -3  11  13       49.08       60.30      5.26 o 
  -2  11  13       18.59       17.92      3.37 o 
  -1  11  13       87.37       84.19      6.11 o 
   0  11  13        8.37        6.45      3.57 o 
   1  11  13       87.98       88.99      6.22 o 
   2  11  13       18.64       21.02      4.48 o 
   3  11  13       47.55       61.62      6.21 o 
  -2  12  13        3.84        0.67      2.63 o 
  -1  12  13       43.04       55.08      5.76 o 
   0  12  13      113.07      102.17      6.19 o 
   1  12  13       43.68       51.51      5.44 o 
   2  12  13        3.94        2.09      3.27 o 
  -2  13  13       69.45       71.00      5.59 o 
  -1  13  13       47.22       45.49      5.69 o 
   0  13  13        0.09       -3.51      3.26 o 
   1  13  13       47.71       48.01      5.58 o 
   2  13  13       68.95       73.56      7.51 o 
  -1  14  13       14.33       12.99      4.27 o 
   0  14  13       78.36       86.49      8.91 o 
   1  14  13       14.33       15.27      4.16 o 
   0   0  14     1045.32     1039.89     19.60 o 
   1   0  14      119.83      116.16      3.70 o 
   2   0  14       63.11       67.35      5.39 o 
   3   0  14       13.69       11.11      3.71 o 
   4   0  14      120.72      109.04      7.27 o 
  -4   1  14       11.43       10.26      3.97 o 
  -3   1  14      204.01      202.27      6.68 o 
  -2   1  14      300.55      291.96      7.88 o 
  -1   1  14      403.63      404.04      8.67 o 
   0   1  14      390.14      393.64      6.93 o 
   1   1  14      406.29      402.48      7.05 o 
   2   1  14      297.90      290.19      7.31 o 
   3   1  14      199.55      202.28      8.58 o 
   4   1  14       11.55        9.51      4.16 o 
  -4   2  14       64.27       71.36      6.43 o 
  -3   2  14       34.41       38.33      3.78 o 
  -2   2  14      235.55      234.05     10.69 o 
  -1   2  14       88.22       85.07      3.34 o 
   0   2  14      324.52      331.14      6.25 o 
   1   2  14       88.94       87.59      3.21 o 
   2   2  14      236.74      231.71     13.14 o 
   3   2  14       33.55       36.90      9.42 o 
   4   2  14       60.98       79.62      8.73 o 
  -4   3  14        7.13        8.72      3.88 o 
  -3   3  14        8.05        6.70      3.01 o 
  -2   3  14      348.67      360.74     10.01 o 
  -1   3  14      640.44      606.83     13.17 o 
   0   3  14      399.43      407.85      7.39 o 
   1   3  14      649.61      600.96     14.04 o 
   2   3  14      340.99      339.28     15.34 o 
   3   3  14        8.84       11.23      3.37 o 
   4   3  14        6.96        7.85      3.79 o 
  -4   4  14       39.09       55.98      5.83 o 
  -3   4  14       90.56       95.88      5.43 o 
  -2   4  14      142.96      129.59      7.04 o 
  -1   4  14      168.46      185.83      9.35 o 
   0   4  14      340.46      326.08      7.85 o 
   1   4  14      169.15      178.83      7.12 o 
   2   4  14      144.74      123.81      6.32 o 
   3   4  14       89.13       81.59      6.00 o 
   4   4  14       37.89       53.60      6.19 o 
  -4   5  14        5.79       -2.23      3.49 o 
  -3   5  14       53.76       54.95      7.69 o 
  -2   5  14      270.86      275.18      9.67 o 
  -1   5  14      420.99      416.59     16.86 o 
   0   5  14      270.83      275.95      8.71 o 
   1   5  14      420.14      406.97     11.11 o 
   2   5  14      265.68      255.60      9.05 o 
   3   5  14       56.56       55.62      5.71 o 
   4   5  14        5.74        0.49      3.47 o 
  -4   6  14       34.04       46.55      5.74 o 
  -3   6  14       56.48       57.30      4.44 o 
  -2   6  14       94.70       88.70      6.18 o 
  -1   6  14      105.24      113.55      6.11 o 
   0   6  14      137.85      122.89     10.08 o 
   1   6  14      103.04      117.99      7.42 o 
   2   6  14       95.62       87.81      5.93 o 
   3   6  14       56.12       67.94      6.13 o 
   4   6  14       33.89       40.44      5.89 o 
  -3   7  14       83.87       87.34      8.83 o 
  -2   7  14      245.41      237.62     18.71 o 
  -1   7  14      150.16      153.50     13.81 o 
   0   7  14       25.03       24.22      4.12 o 
   1   7  14      148.95      155.20      6.90 o 
   2   7  14      240.65      233.26      8.75 o 
   3   7  14       84.05       91.75      7.00 o 
  -3   8  14       53.51       56.72     11.84 o 
  -2   8  14       18.90        9.57      3.33 o 
  -1   8  14       23.87       28.66     10.78 o 
   0   8  14       49.74       57.90      5.39 o 
   1   8  14       26.51       38.96      9.95 o 
   2   8  14       19.60       16.45      4.47 o 
   3   8  14       52.22       43.50      5.44 o 
  -3   9  14       11.74       16.79      3.53 o 
  -2   9  14      221.51      215.99      9.48 o 
  -1   9  14       14.86       14.87      3.84 o 
   0   9  14        0.62       -1.16      2.66 o 
   1   9  14       14.28       16.13      3.75 o 
   2   9  14      218.77      206.27      8.56 o 
   3   9  14       11.90       11.60      5.85 o 
  -3  10  14       59.38       63.72      6.89 o 
  -2  10  14        3.30        0.40      3.19 o 
  -1  10  14       47.30       51.09      5.36 o 
   0  10  14        0.25        3.03      3.13 o 
   1  10  14       47.71       52.38      5.39 o 
   2  10  14        3.64        6.74      3.41 o 
   3  10  14       59.54       81.67      9.75 o 
  -2  11  14      301.24      295.23     10.67 o 
  -1  11  14       10.90       11.93      3.83 o 
   0  11  14       19.91       27.11      8.32 o 
   1  11  14       11.39       16.92      4.13 o 
   2  11  14      300.88      281.54     10.27 o 
  -2  12  14        5.89        5.65      3.06 o 
  -1  12  14      101.55      108.69      6.79 o 
   0  12  14        7.10        7.64      3.42 o 
   1  12  14      101.92       97.89      6.34 o 
   2  12  14        6.06       12.98      4.30 o 
  -1  13  14        8.52        7.46      3.85 o 
   0  13  14        5.81        2.67      3.41 o 
   1  13  14        8.72       11.41      4.02 o 
   0  14  14        6.97       12.48      4.50 o 
   1   0  15      153.34      160.37      4.40 o 
   2   0  15      159.79      177.43      5.93 o 
   3   0  15       21.31       29.54      4.74 o 
   4   0  15       26.26       34.47      5.54 o 
  -4   1  15        3.36        3.96      3.53 o 
  -3   1  15       66.33       64.84      9.37 o 
  -2   1  15      388.81      400.53     14.69 o 
  -1   1  15       10.05       13.01      2.83 o 
   0   1  15        7.51        8.49      1.92 o 
   1   1  15        9.76       10.37      2.07 o 
   2   1  15      382.61      371.88     11.22 o 
   3   1  15       67.82       61.33     10.98 o 
   4   1  15        3.42        0.91      3.44 o 
  -4   2  15       18.14       15.37      4.37 o 
  -3   2  15       68.38       71.87      4.98 o 
  -2   2  15       87.71       82.20      6.52 o 
  -1   2  15      153.07      148.73      4.34 o 
   0   2  15       18.42       23.62      2.76 o 
   1   2  15      150.82      155.36      6.60 o 
   2   2  15       90.46       82.14      7.11 o 
   3   2  15       65.47       59.22      5.99 o 
   4   2  15       17.95       13.72      6.53 o 
  -4   3  15        5.85        5.15      3.71 o 
  -3   3  15      117.68      107.72      5.21 o 
  -2   3  15      190.57      195.21      6.37 o 
  -1   3  15        5.04       10.09      2.12 o 
   0   3  15        2.68        2.52      2.61 o 
   1   3  15        4.18        9.14      3.56 o 
   2   3  15      184.91      193.94      7.87 o 
   3   3  15      115.92      104.67     14.08 o 
   4   3  15        5.70        1.54      3.46 o 
  -4   4  15       14.33       17.66      4.57 o 
  -3   4  15       13.08       20.82      3.94 o 
  -2   4  15       12.64       18.66      2.54 o 
  -1   4  15      229.41      237.25     15.40 o 
   0   4  15      201.76      189.06      5.65 o 
   1   4  15      229.68      217.40      8.58 o 
   2   4  15       12.84       13.77      4.69 o 
   3   4  15       13.25       12.29      3.86 o 
   4   4  15       14.79       12.89      4.46 o 
  -3   5  15       70.92       69.23     11.17 o 
  -2   5  15       52.37       50.01      3.93 o 
  -1   5  15       62.76       69.08      5.52 o 
   0   5  15       90.22       97.04      5.71 o 
   1   5  15       62.52       74.12      8.62 o 
   2   5  15       55.98       59.28      5.64 o 
   3   5  15       68.41       73.72      6.42 o 
  -3   6  15       11.22       15.33      3.03 o 
  -2   6  15       25.72       38.40      6.93 o 
  -1   6  15       96.27       86.65      4.76 o 
   0   6  15      161.09      144.40      6.82 o 
   1   6  15       96.91       81.71      5.86 o 
   2   6  15       24.70       26.44      4.40 o 
   3   6  15       10.57       10.18      3.83 o 
  -3   7  15       40.74       50.05      5.59 o 
  -2   7  15       31.24       33.71      4.58 o 
  -1   7  15       96.59       89.22      7.02 o 
   0   7  15      176.44      180.43     11.92 o 
   1   7  15       94.03       84.10      5.49 o 
   2   7  15       32.21       32.07      4.78 o 
   3   7  15       40.74       48.13      5.67 o 
  -3   8  15       16.71       22.36      5.12 o 
  -2   8  15        9.96       10.96      8.81 o 
  -1   8  15       14.51       11.95      3.67 o 
   0   8  15      207.96      194.70      7.98 o 
   1   8  15       13.68       10.61      3.67 o 
   2   8  15       10.27       12.83      3.72 o 
   3   8  15       16.42       10.11      5.75 o 
  -3   9  15       53.73       68.23      7.21 o 
  -2   9  15       47.82       39.92      9.13 o 
  -1   9  15       91.97       84.66     16.91 o 
   0   9  15        8.12        5.97      5.46 o 
   1   9  15       93.11       90.05      5.84 o 
   2   9  15       47.46       37.78      4.97 o 
   3   9  15       54.53       67.47      9.07 o 
  -2  10  15        1.75        0.48      3.27 o 
  -1  10  15        2.14       -1.95      3.40 o 
   0  10  15       34.33       25.06      4.55 o 
   1  10  15        1.79        3.41      3.84 o 
   2  10  15        1.72        0.18      3.52 o 
  -2  11  15       15.76       15.18      4.38 o 
  -1  11  15       43.14       39.17      6.13 o 
   0  11  15       57.38       55.92      5.82 o 
   1  11  15       42.58       41.39      5.35 o 
   2  11  15       16.03       18.39      4.88 o 
  -1  12  15       38.60       37.64      5.42 o 
   0  12  15       67.69       63.90      6.24 o 
   1  12  15       39.39       38.77      5.39 o 
   0  13  15       39.32       49.70      6.03 o 
   0   0  16       99.70      114.67      5.52 o 
   1   0  16      169.68      167.18      4.71 o 
   2   0  16       14.99        5.42      3.28 o 
   3   0  16        0.02        0.94      3.05 o 
  -3   1  16       62.07       65.95      6.25 o 
  -2   1  16        1.38       -0.24      2.35 o 
  -1   1  16      171.74      167.91      4.66 o 
   0   1  16      395.89      361.57      6.98 o 
   1   1  16      168.22      171.44      5.63 o 
   2   1  16        1.37        1.35      2.88 o 
   3   1  16       60.97       62.92      6.16 o 
  -3   2  16       11.15        7.19      2.96 o 
  -2   2  16       33.76       32.54      3.04 o 
  -1   2  16      400.32      392.35      7.77 o 
   0   2  16       47.52       61.42      8.22 o 
   1   2  16      394.67      390.48     18.03 o 
   2   2  16       32.61       26.26      7.10 o 
   3   2  16       10.90       13.36      3.88 o 
  -3   3  16      108.62      117.73      7.33 o 
  -2   3  16       99.47       90.83      5.37 o 
  -1   3  16       38.00       41.19      3.83 o 
   0   3  16      892.79      874.26     14.76 o 
   1   3  16       35.53       44.40      7.47 o 
   2   3  16       97.13       94.88      5.95 o 
   3   3  16      108.36      113.20      6.92 o 
  -3   4  16       32.72       20.73      3.73 o 
  -2   4  16       35.13       36.44      4.09 o 
  -1   4  16      478.77      486.84     13.88 o 
   0   4  16      156.04      170.84      7.24 o 
   1   4  16      473.26      481.98     12.94 o 
   2   4  16       33.10       40.56      4.96 o 
   3   4  16       31.11       23.45      4.58 o 
  -3   5  16       36.38       34.58      4.55 o 
  -2   5  16      120.23      129.91      5.51 o 
  -1   5  16       72.61       73.76      6.98 o 
   0   5  16      687.92      717.33     22.23 o 
   1   5  16       69.65       76.91      5.65 o 
   2   5  16      119.81      115.80      6.53 o 
   3   5  16       35.72       40.01      5.32 o 
  -3   6  16        8.80        9.68      5.84 o 
  -2   6  16       83.73       81.76      7.54 o 
  -1   6  16       82.64       72.56      7.17 o 
   0   6  16      179.39      180.46      8.38 o 
   1   6  16       81.88       78.30      6.20 o 
   2   6  16       82.11       79.00     11.71 o 
   3   6  16        8.18        8.15      3.86 o 
  -3   7  16       21.85       24.42      4.70 o 
  -2   7  16       43.23       39.21      9.85 o 
  -1   7  16       75.10       66.47      5.77 o 
   0   7  16       81.57       85.32      5.66 o 
   1   7  16       76.56       77.26      6.26 o 
   2   7  16       43.68       49.47      5.40 o 
   3   7  16       21.05       21.13      4.61 o 
  -3   8  16       12.84       19.13      5.07 o 
  -2   8  16       38.11       33.61      4.89 o 
  -1   8  16       32.52       25.67      4.38 o 
   0   8  16       22.26       24.17      8.21 o 
   1   8  16       34.31       34.34      4.88 o 
   2   8  16       37.97       44.18      5.40 o 
   3   8  16       12.13       15.11      4.26 o 
  -2   9  16       30.67       30.20      4.97 o 
  -1   9  16       34.97       31.87      7.54 o 
   0   9  16        6.21        2.38      3.29 o 
   1   9  16       34.85       53.06      8.23 o 
   2   9  16       30.68       40.20      5.32 o 
  -2  10  16       36.33       38.63      5.47 o 
  -1  10  16       47.47       40.50      6.96 o 
   0  10  16        3.29       -2.05      3.08 o 
   1  10  16       45.65       41.82      5.37 o 
   2  10  16       37.07       34.75      6.31 o 
  -1  11  16       47.17       41.10      5.70 o 
   0  11  16        1.40       -1.37      3.16 o 
   1  11  16       47.58       51.34      6.09 o 
   0  12  16        0.62       -0.42      3.57 o 
   1   0  17        0.47        3.97      2.43 o 
   2   0  17       54.88       70.16      5.95 o 
   3   0  17        1.72       -2.13      3.31 o 
  -3   1  17       31.26       32.15      8.01 o 
  -2   1  17      109.22      110.69      5.03 o 
  -1   1  17      170.81      167.41      4.83 o 
   0   1  17        2.28        6.70      2.07 o 
   1   1  17      168.19      165.49      7.03 o 
   2   1  17      109.38      105.85      6.19 o 
   3   1  17       32.70       32.93      5.00 o 
  -3   2  17       12.61        7.96      3.76 o 
  -2   2  17       56.36       58.43      4.53 o 
  -1   2  17       34.27       36.51      3.08 o 
   0   2  17        4.70        4.81      2.37 o 
   1   2  17       32.33       32.59      4.45 o 
   2   2  17       54.95       53.94     10.07 o 
   3   2  17       12.59       10.36      3.75 o 
  -3   3  17       53.89       65.49      5.12 o 
  -2   3  17      239.32      244.72      7.49 o 
  -1   3  17      161.36      166.61      5.68 o 
   0   3  17        0.19        5.82      3.00 o 
   1   3  17      159.53      156.19      7.19 o 
   2   3  17      238.87      233.74      9.14 o 
   3   3  17       56.12       62.52      6.42 o 
  -3   4  17       37.68       43.16      4.57 o 
  -2   4  17      138.83      139.33      5.59 o 
  -1   4  17        0.08       -2.74      3.12 o 
   0   4  17       30.57       32.05      4.57 o 
   1   4  17        0.08       -1.67      2.99 o 
   2   4  17      141.01      134.79     11.60 o 
   3   4  17       38.08       50.58      5.95 o 
  -3   5  17       32.95       35.44      5.55 o 
  -2   5  17      127.07      131.94      5.61 o 
  -1   5  17      133.63      120.50      5.14 o 
   0   5  17       14.10       24.20      4.18 o 
   1   5  17      135.35      126.23      7.66 o 
   2   5  17      125.84      130.25      7.10 o 
   3   5  17       34.61       38.39      5.43 o 
  -3   6  17      101.78      104.96      7.21 o 
  -2   6  17       35.49       40.73      5.54 o 
  -1   6  17       51.43       62.70      5.88 o 
   0   6  17      149.18      155.17      7.35 o 
   1   6  17       54.05       54.61      5.57 o 
   2   6  17       36.21       39.19      5.08 o 
   3   6  17      101.75      106.85      7.46 o 
  -2   7  17       49.00       53.63      4.74 o 
  -1   7  17       18.83       18.30      4.09 o 
   0   7  17       37.34       33.96      4.93 o 
   1   7  17       19.35       26.30      4.50 o 
   2   7  17       47.91       51.53      6.59 o 
  -2   8  17        5.48        3.77      5.76 o 
  -1   8  17       15.97       12.93      4.89 o 
   0   8  17       15.04       10.45      3.67 o 
   1   8  17       15.46       14.57     10.08 o 
   2   8  17        5.90        3.28      3.61 o 
  -2   9  17        5.93        2.28      4.02 o 
  -1   9  17       15.03       15.60      4.23 o 
   0   9  17        2.50       -1.02      4.45 o 
   1   9  17       15.27       14.00      3.96 o 
   2   9  17        5.78       10.07      3.92 o 
  -1  10  17        4.89        1.02      3.56 o 
   0  10  17        0.14       -3.23      2.98 o 
   1  10  17        4.00       -4.31      3.10 o 
   0  11  17       50.61       54.50      6.09 o 
   0   0  18        0.55        3.80      5.62 o 
   1   0  18      103.48      101.22      5.71 o 
   2   0  18        2.04        5.73      6.15 o 
   3   0  18       49.68       54.75      6.31 o 
  -3   1  18        9.12        4.41      3.89 o 
  -2   1  18        0.41       -1.20      2.80 o 
  -1   1  18       24.73       36.03      4.64 o 
   0   1  18      155.64      146.77      5.75 o 
   1   1  18       24.62       35.80      4.41 o 
   2   1  18        0.39        1.35      2.83 o 
   3   1  18        8.59       11.90      5.23 o 
  -3   2  18       47.12       58.86      6.30 o 
  -2   2  18       16.97       13.35      3.24 o 
  -1   2  18       68.90       73.69      4.55 o 
   0   2  18       13.42       22.67      7.16 o 
   1   2  18       69.25       65.18     10.65 o 
   2   2  18       16.47       20.38      4.33 o 
   3   2  18       47.25       47.12      9.90 o 
  -3   3  18        2.18        0.81      3.11 o 
  -2   3  18       20.12       16.20      5.06 o 
  -1   3  18       49.03       62.48      5.29 o 
   0   3  18       82.15       81.10      5.72 o 
   1   3  18       50.90       70.78      5.98 o 
   2   3  18       19.75       21.13      4.58 o 
   3   3  18        2.37       -3.72      3.21 o 
  -3   4  18       31.54       27.98      5.95 o 
  -2   4  18       31.67       33.81      4.73 o 
  -1   4  18       95.07       94.53      4.82 o 
   0   4  18      141.34      120.57      6.58 o 
   1   4  18       96.15       98.88      6.60 o 
   2   4  18       32.19       38.09      5.33 o 
   3   4  18       32.30       33.97      9.91 o 
  -2   5  18       28.13       23.85      3.70 o 
  -1   5  18       30.38       47.45      5.15 o 
   0   5  18        3.59        2.73      6.50 o 
   1   5  18       31.47       44.90      5.29 o 
   2   5  18       28.09       33.73      5.01 o 
  -2   6  18       85.25       79.46      5.42 o 
  -1   6  18       57.71       71.12      6.22 o 
   0   6  18       68.11       77.86      7.98 o 
   1   6  18       56.92       63.68      6.02 o 
   2   6  18       84.69       94.28     17.76 o 
  -2   7  18        9.71        7.27      3.79 o 
  -1   7  18       19.99       13.78      4.29 o 
   0   7  18        5.91        3.65      3.60 o 
   1   7  18       20.92       27.22      7.07 o 
   2   7  18        9.58       17.06      7.10 o 
  -2   8  18       78.74       85.27      7.99 o 
  -1   8  18        8.45        3.83      3.50 o 
   0   8  18        5.23        1.57      3.44 o 
   1   8  18        8.25       13.81      5.75 o 
   2   8  18       78.27      102.06      7.96 o 
  -1   9  18       18.67       11.28      7.57 o 
   0   9  18        8.49        3.65      3.79 o 
   1   9  18       17.53       25.15      9.35 o 
   0  10  18        9.64       15.28      4.44 o 
   1   0  19        1.05        4.20      5.61 o 
   2   0  19      140.49      139.33      7.50 o 
  -2   1  19       17.11       15.60      4.21 o 
  -1   1  19       56.12       60.93      5.31 o 
   0   1  19        5.72        4.63      2.43 o 
   1   1  19       56.66       56.11      5.49 o 
   2   1  19       16.90       19.72      4.44 o 
  -2   2  19      101.15      103.66      6.56 o 
  -1   2  19       12.04       15.04      3.21 o 
   0   2  19        0.18       -1.05      2.83 o 
   1   2  19       11.43       16.48      3.97 o 
   2   2  19      100.90      102.12      6.76 o 
  -2   3  19       17.33       19.17      4.55 o 
  -1   3  19       30.77       30.89      3.66 o 
   0   3  19        0.21       -1.05      3.84 o 
   1   3  19       31.74       36.86      5.04 o 
   2   3  19       17.14       15.37      4.35 o 
  -2   4  19      109.67      114.29      7.05 o 
  -1   4  19       46.61       58.44      8.24 o 
   0   4  19       49.48       46.56      7.69 o 
   1   4  19       45.27       50.76     12.15 o 
   2   4  19      109.95      125.00      7.38 o 
  -2   5  19        1.18        5.87      3.16 o 
  -1   5  19       15.64       15.68      4.02 o 
   0   5  19      132.58      132.84      7.09 o 
   1   5  19       15.61       16.30      4.22 o 
   2   5  19        1.19        0.53      3.27 o 
  -2   6  19       55.91       48.87      7.46 o 
  -1   6  19       10.67        5.94      3.79 o 
   0   6  19       15.27       21.42      4.38 o 
   1   6  19       10.63       12.55      6.24 o 
   2   6  19       55.70       61.85     11.15 o 
  -1   7  19       16.25       11.48      8.63 o 
   0   7  19      122.32      128.06      7.21 o 
   1   7  19       15.45       17.66      4.37 o 
  -1   8  19        3.00        3.63      3.95 o 
   0   8  19       25.36       24.94      4.89 o 
   1   8  19        2.26       -1.75      3.36 o 
   0   0  20        0.05       -1.60      4.32 o 
   1   0  20       25.16       23.57      4.23 o 
   2   0  20       20.76       20.36      4.58 o 
  -2   1  20        1.63       -0.50      3.52 o 
  -1   1  20       24.31       22.16      6.55 o 
   0   1  20       55.02       59.35      5.59 o 
   1   1  20       24.80       28.57      8.42 o 
   2   1  20        1.67       -1.42      3.68 o 
  -2   2  20       11.20        0.26      5.15 o 
  -1   2  20       72.00       63.61      6.07 o 
   0   2  20        4.15        6.06      6.82 o 
   1   2  20       72.09       65.38     10.91 o 
   2   2  20       11.25        9.36      4.01 o 
  -2   3  20        7.03        0.00      4.43 o 
  -1   3  20        5.47        5.87      6.55 o 
   0   3  20      277.21      271.21     10.06 o 
   1   3  20        5.70        7.70      3.89 o 
   2   3  20        7.18        1.78      3.73 o 
  -1   4  20       91.74       81.36     11.91 o 
   0   4  20        5.97        5.60      4.86 o 
   1   4  20       92.52       92.59      9.06 o 
  -1   5  20       42.18       41.06      5.22 o 
   0   5  20      170.92      160.40     10.73 o 
   1   5  20       42.45       35.46      8.12 o 
  -1   6  20       15.60       15.84      8.22 o 
   0   6  20       26.80       22.50      4.80 o 
   1   6  20       14.42       11.85     12.43 o 
   0   7  20        4.33        1.25      3.70 o 
   1   0  21       17.26        8.92      5.77 o 
  -1   1  21       41.05       45.84      8.10 o 
   0   1  21        1.13        0.10      4.70 o 
   1   1  21       40.40       52.43      7.87 o 
   0   2  21        0.30       -2.78      4.21 o 
   1   2  21       13.88       10.19      4.65 o 
  -1   3  21       24.77       31.44      7.31 o 
   0   3  21        3.77       12.78      4.13 o 
   1   3  21       24.40       26.94      6.30 o 
   0   4  21       26.61       22.94      4.88 o 
                                                 
